# Supplementary material for: Carbonyl reductase 1 amplifies glucocorticoid action in adipose tissue and impairs glucose tolerance in lean mice
Source: Mol Metab. 2021 Mar 27;48:101225. doi: 10.1016/j.molmet.2021.101225 (PMC8095185; doi:10.1016/j.molmet.2021.101225)
Supplement: Multimedia component 1 [file mmc1.xlsx]

## Sheet: Sheet1
Co-regulator	Binding 20β-DHF	Binding Aldosterone	SEM 20β-DHF	SEM Aldosterone	MI 20β-DHF	MI Aldosteorne	p-value 20β-DHF	p-value Aldosterone
EP300_69_91	736	1433	6	42	0.53	0.81	3.17198e-07	0.000593359
NRIP1_121_143_P124R	1980	2697	22	95	0.36	0.5	2.03152e-06	0.000993342
PRGC2_146_166	277	490	6	26	0.65	0.9	2.23861e-05	0.0011608
NRIP1_701_723	999	1337	24	80	0.43	0.55	2.57804e-05	0.00236162
NRIP1_924_946_C945S	1661	2366	26	256	0.57	0.73	4.37328e-05	0.00999018
NCOA2_628_651	2124	2995	60	218	0.58	0.73	4.44686e-05	0.00429368
MED1_632_655	950	2174	13	181	1.25	1.61	4.92016e-05	0.00480146
NCOA3_725_747	1808	2999	50	247	1.11	1.33	9.17569e-05	0.0046828
NRIP1_700_722	915	1281	30	74	0.4	0.55	9.46325e-05	0.00236124
NSD1_894_916	846	1526	31	58	0.63	0.89	0.000116958	0.000495181
UBE3A_649_671	1280	2322	26	88	0.81	1.07	0.000237767	0.00110815
NRIP1_805_831	3854	5175	97	282	0.52	0.65	0.000262891	0.00295247
UBE3A_396_418	382	798	12	61	0.86	1.18	0.000329437	0.00436764
NCOA2_733_755	2557	3652	115	385	0.52	0.68	0.000357951	0.0100648
WIPI1_119_141	349	634	8	40	0.73	0.99	0.000362637	0.00317947
NCOA2_677_700	3542	4156	112	413	0.3	0.37	0.000367216	0.0176219
PPRC1_151_173	891	1465	21	97	0.51	0.72	0.000397199	0.00427022
PR285_1105_1127	1088	1734	53	144	0.45	0.65	0.000465649	0.00542122
JHD2C_2054_2076	2302	3944	69	271	0.78	1.02	0.000472341	0.00372087
PROX1_57_79	4462	4524	113	458	0.14	0.15	0.000574164	0.065179
PRGC1_130_155	4169	6549	145	85	1.81	2	0.000694916	5.73809e-05
NRIP1_120_142	1167	2005	44	71	0.85	1.09	0.000698559	0.00076087
TREF1_168_190	625	1483	19	30	1.1	1.47	0.000753274	0.000286414
CBP_57_80	1671	2896	66	287	0.92	1.15	0.000843685	0.00735247
NCOR2_2330_2352	209	126	3	19	-0.1	-0.32	0.000933464	0.00945911
NCOA1_677_700	3145	4509	105	247	0.78	0.94	0.000933698	0.0024982
NRIP1_253_275_C263S	3007	4783	124	295	1.48	1.68	0.000936046	0.00253727
DHX30_49_70	821	1031	25	66	0.15	0.25	0.000994587	0.00941629
BL1S1_1_11	1588	2669	71	146	0.78	1.01	0.00101888	0.00213868
NR0B2_106_128	2808	4574	113	174	1.72	1.93	0.00111592	0.000976021
TIF1A_747_769	2592	4040	98	193	0.81	1	0.00131297	0.00187434
NRIP1_368_390	2009	3000	84	225	0.53	0.71	0.00148147	0.0054546
PRGC1_134_154	4277	6347	206	388	1.63	1.8	0.00158256	0.0025472
NRIP1_173_195	4113	4062	97	154	0.1	0.09	0.00161902	0.0102983
NR0B1_136_159	2942	4523	150	166	1.14	1.33	0.00179996	0.000889554
PRGC2_338_358	1197	2189	73	33	1.19	1.45	0.00183211	7.27136e-06
NRIP1_1055_1077	1133	1819	52	72	0.67	0.88	0.00183292	0.00122283
NRIP1_924_946	2366	3123	4	176	0.33	0.45	0.00197625	0.00186818
NCOA1_1421_1441	5224	7147	276	459	1.26	1.4	0.00199834	0.00293407
MLL2_4175_4197	1075	1283	43	82	0.16	0.24	0.00216032	0.00588536
NR0B2_201_223_C207S	330	401	12	12	0.16	0.24	0.00217014	0.000299894
NCOA6_875_897	339	700	17	31	0.83	1.15	0.00220691	0.00154278
TRXR1_132_154	2211	2942	142	203	0.42	0.54	0.00220781	0.00322287
MED1_591_614	458	1011	24	56	0.96	1.31	0.0023918	0.00224605
HAIR_745_767_C755S/C759S	442	1074	26	13	0.95	1.33	0.00283044	0.000114176
LCOR_40_62	545	1191	35	32	1	1.34	0.00283708	0.000381418
NRIP1_488_510	1247	1614	62	91	0.29	0.4	0.00303421	0.00375425
NCOA3_673_695	1521	2290	72	162	0.49	0.67	0.00312335	0.00529825
GNAQ_21_43	3449	3585	87	271	0.14	0.16	0.0032594	0.0218432
PELP1_168_190	396	433	4	42	0.12	0.15	0.00393566	0.0544088
NR0B2_9_31_C9S/C11S	1246	1924	72	272	0.49	0.68	0.00394732	0.0204632
PIAS2_6_28	594	637	20	58	0.1	0.13	0.00429881	0.0614643
PELP1_446_468	182	368	11	10	0.56	0.87	0.00472762	0.000708348
PELP1_20_42	494	773	30	87	0.45	0.65	0.00480936	0.0134703
NCOA3_609_631_C627S	1856	2816	163	330	0.61	0.79	0.00493581	0.0111873
ZNHI3_89_111	2920	4128	217	210	0.54	0.69	0.00497974	0.00160127
NR0B1_68_90_C69S	3059	4563	225	156	0.79	0.96	0.00504694	0.000960365
BRD8_254_276	519	1278	47	19	1.01	1.4	0.00669858	0.000152027
TRRAP_971_993	305	582	27	20	0.75	1.03	0.00697969	0.000729522
CHD9_855_877	739	702	38	74	0.15	0.12	0.00722837	0.0837111
ZNT9_449_471	71	86	2	8	0.15	0.24	0.00799997	0.0305002
NCOA3_MOUSE_1029_1051	472	455	12	35	0.1	0.08	0.00841204	0.102472
IKBB_277_299	1307	2057	111	194	0.46	0.66	0.00844732	0.00872325
NCOA6_1479_1501	172	359	14	14	0.54	0.86	0.00856023	0.00143836
MTA1S_388_410_C393S/C396S	238	306	19	53	0.33	0.44	0.00894056	0.0440035
PNRC1_306_327	414	449	11	8	0.12	0.15	0.00897158	0.00494818
NCOR1_662_684_C662S	1187	1195	23	94	0.05	0.05	0.00989219	0.240613
ILK_131_153	748	1101	68	143	0.48	0.65	0.0103257	0.0176794
CCND1_243_264_C243S/C247S	117	111	4	20	-0.08	-0.1	0.0112161	0.208709
MAPE_249_271	906	985	30	66	0.08	0.12	0.0112509	0.0433099
NRIP1_173_195_C177S	2916	2889	137	241	0.11	0.11	0.0126513	0.0718448
NCOA3_609_631	2288	3119	246	365	0.39	0.53	0.0129919	0.0139332
NCOR2_649_671_C649S	1374	1317	25	133	0.06	0.04	0.0131136	0.426127
NCOA1_737_759	1756	2304	216	404	0.35	0.47	0.0134356	0.0308881
NCOA1_620_643	444	708	34	40	0.24	0.44	0.0146638	0.00328275
NRBF2_128_150	81	172	5	12	0.21	0.54	0.0193358	0.00664845
EP300_2039_2061	529	532	22	82	-0.07	-0.06	0.0204445	0.342163
PELP1_496_518_C496S	474	456	14	45	-0.05	-0.06	0.0234284	0.189518
DDX5_133_155	117	87	14	13	-0.17	-0.3	0.0240664	0.00463307
TIP60_476_498	1104	1431	174	155	0.45	0.56	0.0253678	0.00642813
PELP1_56_78_C71S	1108	1529	135	207	0.32	0.46	0.0275018	0.0244109
NR0B1_1_23	137	276	19	37	0.37	0.68	0.0297267	0.0168345
MLL2_4702_4724	2177	1958	77	99	0.06	0.02	0.0319806	0.509861
CBP_345_367_C367S	208	177	12	7	-0.09	-0.16	0.0340353	0.00486438
CBP_345_368_C367S	224	207	15	19	-0.09	-0.12	0.0340524	0.0294445
CBP_345_368	257	205	8	13	-0.05	-0.15	0.0409955	0.00445845
CNOT1_1626_1648	222	268	15	11	0.11	0.19	0.0428785	0.00323424
CHD9_2018_2040	481	562	25	32	0.08	0.15	0.0442217	0.00918475
PAK6_248_270	1205	1126	27	67	0.06	0.03	0.0500623	0.332871
PNRC2_118_139	1538	1465	86	89	0.08	0.06	0.0543109	0.135524
CHD9_1023_1045	73	50	16	0	-0.2	-0.37	0.0592699	0.0077799
CNOT1_557_579	96	70	13	3	-0.15	-0.29	0.059909	4.80754e-05
NCOA3_104_123_N-KKK	1574	1670	224	286	0.21	0.23	0.061987	0.0806067
CENPR_1_18	88	93	12	5	0.18	0.21	0.0657639	0.00435826
MAPE_300_322	442	379	21	36	-0.07	-0.14	0.0724077	0.0234718
PR285_432_454_C453S/C454S	314	284	18	24	-0.05	-0.1	0.0846869	0.053642
MGMT_86_108	330	277	22	12	-0.07	-0.14	0.0861864	0.00860001
PPRC1_1159_1181	431	412	2	19	0.02	0.01	0.0897825	0.762017
NELFB_428_450	483	444	24	34	-0.05	-0.09	0.108415	0.0533646
NCOR2_2123_2145	230	195	7	10	-0.04	-0.11	0.114099	0.0097244
NCOR1_2039_2061	384	328	23	34	-0.05	-0.12	0.119126	0.0404403
TRRAP_3535_3557_C3535S/C3555S	114	96	15	20	-0.1	-0.18	0.123821	0.072671
ANDR_10_32	1427	1384	36	49	0.02	0.01	0.126486	0.564263
TRIP4_149_171_C171S	747	652	54	47	-0.06	-0.12	0.127975	0.0168573
TREF1_850_872	219	205	29	25	0.13	0.1	0.135899	0.160633
CNOT1_2083_2105	97	96	9	7	-0.06	-0.07	0.157269	0.0865189
CENPR_159_177	254	221	44	33	0.15	0.09	0.161185	0.268021
NSD1_982_1004	65	64	9	11	0.11	0.11	0.182659	0.261527
PR285_1062_1084	83	97	11	11	0.12	0.19	0.183358	0.0497125
CBP_2055_2077	845	902	42	48	0.04	0.06	0.188014	0.0667448
CNOT1_1929_1951_C1932S	203	167	27	29	-0.1	-0.18	0.231337	0.0787052
NCOA4_315_337	490	500	29	31	0.04	0.05	0.27516	0.20733
NCOR1_2376_2398	95	73	11	9	0.11	-0.01	0.301524	0.937734
IKBB_62_84	53	69	3	12	-0.09	0.03	0.321769	0.780544
DHX30_241_262	405	366	5	21	-0.02	-0.07	0.343083	0.0691276
PELP1_571_593_C575S/C581S	365	358	39	23	0.07	0.06	0.36073	0.379043
PELP1_142_164	64	50	6	0	-0.1	-0.21	0.376601	0.171328
RBL2_875_897_C879S/C894S	114	121	3	7	0.09	0.12	0.389252	0.287634
NELFB_80_102	233	206	22	11	0.04	-0.01	0.414403	0.808333
PRDM2_948_970	50	50	0	0	-0.02	-0.02	0.42265	0.42265
L3R2A_12_34	147	173	28	26	-0.07	0	0.434549	0.99527
PCAF_178_200	60	50	12	0	-0.12	-0.2	0.447068	0.271787
WIPI1_313_335_C318S	674	711	56	75	0.03	0.05	0.449614	0.31343
CNOT1_140_162	145	140	15	10	-0.04	-0.05	0.453919	0.227068
PRGR_102_124	55	67	6	21	0.04	0.12	0.459498	0.432938
RAD9A_348_370	473	502	6	24	0.01	0.04	0.500036	0.175137
PR285_1160_1182_C1163S	59	51	12	1	0.06	-0.01	0.527955	0.644407
MAPE_91_113	728	655	24	31	-0.01	-0.05	0.548744	0.0693438
PELP1_251_273	56	52	4	2	-0.04	-0.07	0.556345	0.30634
TGFI1_443_461_C452S/C455S	934	1014	39	28	0.01	0.05	0.571837	0.0866879
HAIR_553_575_C567S	615	581	36	46	-0.01	-0.04	0.59094	0.296349
MEN1_255_277	69	50	24	0	0.08	-0.06	0.597791	0.19319
NCOA2_866_888	559	568	59	47	0.03	0.03	0.599109	0.443294
TGFI1_325_347_C334S/C346S	1913	1747	25	44	-0.01	-0.05	0.619107	0.063441
TF65_437_459	139	120	15	5	-0.03	-0.1	0.627768	0.233665
NCOR1_1925_1946	53	50	4	0	0.02	-0.01	0.628779	0.42265
NCOR1_2039_2061_C2056S	946	880	19	549	0.01	-0.02	0.655803	0.925873
NCOR1_2251_2273	117	73	7	8	-0.03	-0.23	0.687824	0.0719147
PR285_2216_2238_C2219S	367	364	22	30	-0.01	-0.01	0.847129	0.81433
NR0B2_237_257	54	62	5	13	-0.01	0.05	0.864338	0.620233
TIF1A_373_395_C394S	349	356	20	23	0	0	0.86786	0.853065
NCOA4_79_101_C101S	215	216	2	6	0	0	0.887242	0.942887
CNOT1_2086_2108	101	103	24	22	-0.02	-0.01	0.895099	0.951693
MAPE_454_476_C472S	152	176	27	12	-0.01	0.06	0.916202	0.251899
KIF11_832_854_C854S	189	164	12	3	0	-0.06	0.941203	0.27707
GELS_376_398	56	50	8	0	0	-0.05	0.973323	0.42265
IKBB_244_266	50	50	0	0	0	0	1	1
MAPE_356_378	50	50	0	0	0	0	1	1
MAPE_382_404_C388S	50	50	0	0	0	0	1	1
NELFB_328_350	50	50	0	0	0	0	1	1
NRIP1_8_30	50	50	0	0	0	0	1	1
PELP1_258_280	50	50	0	0	0	0	1	1
PRGR_42_64_C64S	50	50	0	0	0	0	1	1
TRRAP_770_792	50	50	0	0	0	0	1	1
