# Supplementary material for: Carbonyl reductase 1 amplifies glucocorticoid action in adipose tissue and impairs glucose tolerance in lean mice
Source: Mol Metab. 2021 Mar 27;48:101225. doi: 10.1016/j.molmet.2021.101225 (PMC8095185; doi:10.1016/j.molmet.2021.101225)
Supplement: Supplementary file 2 — Multimedia component 2 [file mmc2.xlsx]

## Sheet: 20Beta-DHB gene
Id	Symbol	Description	GeneType	KEGG Pathways	FC	logFC	P.Value
ENSMUSG00000020486	Sep 4	septin 4	protein_coding	Apoptosis, Apoptosis - multiple species	-1.32681	-0.407958	0.00833541
ENSMUSG00000098161	-	Platr11	lincRNA	-	-3.36496	-1.75059	2.10093e-06
ENSMUSG00000060029	-	RP23-100C5.2	antisense	-	-6.30649	-2.65684	8.27854e-06
ENSMUSG00000086529	-	Acss2os	antisense	-	-10.7678	-3.42866	2.5453e-05
ENSMUSG00000053360	-	RP24-281E19.1	lincRNA	-	2.5025	1.32337	4.71329e-05
ENSMUSG00000085563	-	RP23-390I1.2	antisense	-	-2.50443	-1.32448	6.05299e-05
ENSMUSG00000086556	-	AC125099.7	antisense	-	-2.81291	-1.49206	7.07653e-05
ENSMUSG00000108466	-	RP23-64D23.7	TEC	-	-2.79219	-1.4814	8.28787e-05
ENSMUSG00000085271	-	AC122005.1	lincRNA	-	2.99652	1.58329	9.68162e-05
ENSMUSG00000086851	-	RP23-188H3.3	processed_transcript	-	4.11762	2.04181	0.00015993
ENSMUSG00000110071	-	RP23-47G19.5	TEC	-	3.39498	1.7634	0.000172179
ENSMUSG00000086534	-	RP23-137I7.1	processed_transcript	-	4.12687	2.04505	0.000175626
ENSMUSG00000096842	-	Gm10736	processed_pseudogene	-	-1.35143	-0.434489	0.000225511
ENSMUSG00000107768	-	RP23-200M5.7	lincRNA	-	4.405	2.13914	0.000307216
ENSMUSG00000089671	-	RP24-258K6.2	antisense	-	-4.98427	-2.31738	0.000377894
ENSMUSG00000099600	-	RP23-458B6.20	unprocessed_pseudogene	-	4.17548	2.06194	0.000428866
ENSMUSG00000102960	-	RP24-444I15.4	TEC	-	3.53851	1.82314	0.000449111
ENSMUSG00000106580	-	Mir7231	miRNA	-	3.27866	1.71311	0.0005504
ENSMUSG00000065420	-	Mir142b	miRNA	-	-4.61542	-2.20646	0.00058726
ENSMUSG00000006638	-	Abhd1	processed_transcript	-	-1.32555	-0.40659	0.000593703
ENSMUSG00000115106	-	RP24-435N1.1	processed_pseudogene	-	2.46886	1.30384	0.000628352
ENSMUSG00000101514	-	RP24-176K12.1	lincRNA	-	4.05402	2.01935	0.000666263
ENSMUSG00000097456	-	RP23-50E10.6	antisense	-	3.85857	1.94807	0.000681542
ENSMUSG00000116354	-	RP24-121C9.8	transcribed_unprocessed_pseudogene	-	4.5129	2.17406	0.000751957
ENSMUSG00000102869	-	RP24-114E18.8	lincRNA	-	1.1633	0.218222	0.00075923
ENSMUSG00000099707	-	RP23-214P23.2	lincRNA	-	4.79157	2.2605	0.000813436
ENSMUSG00000086828	-	AC068006.3	antisense	-	-2.29102	-1.19599	0.000834922
ENSMUSG00000086769	-	AC113055.2	antisense	-	-2.38467	-1.25379	0.000918419
ENSMUSG00000086933	-	RP23-144P24.2	antisense	-	2.02511	1.018	0.000946646
ENSMUSG00000105939	-	RP24-423L4.4	TEC	-	-2.10758	-1.07559	0.00101608
ENSMUSG00000086804	-	RP24-414G20.1	lincRNA	-	4.21288	2.07481	0.00104143
ENSMUSG00000082718	-	RP23-408E16.2	processed_pseudogene	-	2.35398	1.2351	0.00104907
ENSMUSG00000098497	-	Mir6932	miRNA	-	2.13905	1.09697	0.00107879
ENSMUSG00000107824	-	RP23-14P17.4	processed_pseudogene	-	3.28095	1.71411	0.00115152
ENSMUSG00000100959	-	RP23-382H8.5	processed_pseudogene	-	3.19323	1.67501	0.00119229
ENSMUSG00000106243	-	RP23-284P20.2	processed_pseudogene	-	-3.85073	-1.94513	0.00121029
ENSMUSG00000058613	-	Cyp2d41-ps	unprocessed_pseudogene	-	2.40417	1.26554	0.00121578
ENSMUSG00000109608	-	RP24-240K8.7	TEC	-	2.21662	1.14836	0.00128789
ENSMUSG00000080374	-	Gm22953	miRNA	-	-4.44059	-2.15075	0.00131774
ENSMUSG00000104709	-	RP24-231P10.4	TEC	-	2.04916	1.03504	0.00132717
ENSMUSG00000108305	-	RP23-64D23.10	processed_pseudogene	-	2.03467	1.02479	0.00135628
ENSMUSG00000075586	-	RP23-9G13.7	processed_transcript	-	-3.60184	-1.84874	0.00135922
ENSMUSG00000101922	-	RP24-534C15.2	lincRNA	-	2.04916	1.03504	0.00137286
ENSMUSG00000091472	-	RP23-303C8.6	protein_coding	-	-1.67559	-0.744668	0.00163085
ENSMUSG00000097767	-	Miat	lincRNA	-	2.48398	1.31266	0.0016616
ENSMUSG00000084148	-	RP23-320I1.3	processed_pseudogene	-	-2.656	-1.40926	0.0016777
ENSMUSG00000116505	-	RP23-414K1.5	antisense	-	-2.8187	-1.49503	0.00176348
ENSMUSG00000053740	-	Gm6457	processed_pseudogene	-	-2.59204	-1.37409	0.001778
ENSMUSG00000097088	-	Gm26615	lincRNA	-	-2.26949	-1.18237	0.00179079
ENSMUSG00000055968	-	Gm9988	pseudogene	-	3.10286	1.6336	0.00179983
ENSMUSG00000104575	-	Igkv9-119	IG_V_pseudogene	-	2.02179	1.01563	0.00181452
ENSMUSG00000083906	-	RP23-39I7.4	processed_pseudogene	-	1.98354	0.988081	0.00183925
ENSMUSG00000076879	-	Traj52	TR_J_gene	-	2.50426	1.32439	0.00184986
ENSMUSG00000107946	-	RP24-127M20.11	lincRNA	-	-2.38109	-1.25162	0.00187868
ENSMUSG00000102670	-	RP24-432B3.4	TEC	-	2.0024	1.00173	0.00189237
ENSMUSG00000054304	-	D130007C19Rik	pseudogene	-	1.67489	0.744068	0.00194186
ENSMUSG00000080198	-	RP23-10L17.3	processed_pseudogene	-	4.03485	2.01251	0.00197068
ENSMUSG00000108434	-	RP23-291B1.2	lincRNA	-	2.85997	1.516	0.00200546
ENSMUSG00000116249	-	RP24-106E17.1	processed_transcript	-	-3.22712	-1.69025	0.00201606
ENSMUSG00000113505	-	RP23-198P13.1	TEC	-	1.79377	0.842991	0.00203842
ENSMUSG00000102558	-	RP24-429M15.3	antisense	-	2.83994	1.50586	0.00203952
ENSMUSG00000102244	-	RP24-571H12.6	TEC	-	1.91532	0.937587	0.00204749
ENSMUSG00000081553	-	Ccdc50-ps	processed_pseudogene	-	3.1792	1.66866	0.00205651
ENSMUSG00000074213	-	Gm10642	protein_coding	-	-1.68435	-0.752193	0.00206231
ENSMUSG00000106106	-	Rn18s-rs5	rRNA	-	-4.62275	-2.20875	0.00209468
ENSMUSG00000114311	-	RP24-211E15.4	lincRNA	-	1.83239	0.873727	0.0021437
ENSMUSG00000105245	-	RP24-124P9.3	antisense	-	2.07399	1.05241	0.00217838
ENSMUSG00000057802	-	RP24-166N8.6	processed_transcript	-	1.91108	0.934385	0.00219696
ENSMUSG00000085479	-	RP23-294E23.7	antisense	-	2.84366	1.50775	0.00220337
ENSMUSG00000101135	-	RP24-82J4.3	processed_pseudogene	-	2.05813	1.04133	0.00221995
ENSMUSG00000112358	-	RP23-220J1.2	TEC	-	1.69918	0.76484	0.00222625
ENSMUSG00000115332	-	RP23-428I9.6	lincRNA	-	-2.61734	-1.3881	0.0022482
ENSMUSG00000115656	-	RP23-38F20.5	lincRNA	-	3.1043	1.63427	0.00236217
ENSMUSG00000116130	-	RP24-121C9.3	antisense	-	2.24747	1.1683	0.00239932
ENSMUSG00000076454	-	Mir762	miRNA	-	-3.88529	-1.95802	0.00251848
ENSMUSG00000113701	-	RP23-29I5.2	transcribed_processed_pseudogene	-	3.15451	1.65741	0.00253368
ENSMUSG00000109669	-	RP23-312E2.1	antisense	-	-3.20945	-1.68233	0.0025624
ENSMUSG00000104781	-	RP23-194K16.1	lincRNA	-	-3.35814	-1.74766	0.00258089
ENSMUSG00000116499	-	RP23-305P10.2	processed_pseudogene	-	3.14775	1.65432	0.00265268
ENSMUSG00000079383	-	RP23-71L2.4	protein_coding	-	2.69821	1.432	0.00275219
ENSMUSG00000095953	-	RP23-2N7.1	lincRNA	-	3.09112	1.62813	0.00278493
ENSMUSG00000097451	-	Rian	processed_transcript	-	1.72662	0.787954	0.00291194
ENSMUSG00000106993	-	CH25-194I22.2	TEC	-	1.79734	0.84586	0.00293098
ENSMUSG00000086555	-	RP23-64F21.3	processed_transcript	-	2.91216	1.54209	0.00299917
ENSMUSG00000113890	-	RP24-314P16.1	processed_pseudogene	-	1.84193	0.881222	0.00300482
ENSMUSG00000040840	-	RP23-94B13.2	antisense	-	-3.80908	-1.92944	0.0030301
ENSMUSG00000109161	-	RP23-340E19.2	lincRNA	-	-2.18089	-1.12492	0.0030379
ENSMUSG00000105469	-	RP24-423L4.5	TEC	-	2.67216	1.418	0.00307513
ENSMUSG00000087057	-	RP23-41E14.6	antisense	-	2.23603	1.16094	0.0030944
ENSMUSG00000114135	-	RP23-318P2.1	processed_pseudogene	-	3.24123	1.69654	0.00311079
ENSMUSG00000097632	-	4930552P12Rik	lincRNA	-	-2.35765	-1.23735	0.00322248
ENSMUSG00000095532	-	Mup-ps13	unprocessed_pseudogene	-	3.5027	1.80847	0.0032747
ENSMUSG00000097234	-	Gm26518	lincRNA	-	-4.66592	-2.22216	0.00328194
ENSMUSG00000046580	-	RP24-406J12.2	processed_pseudogene	-	-1.60628	-0.683721	0.00334374
ENSMUSG00000107516	-	RP24-309B5.2	lincRNA	-	3.30487	1.7246	0.00337307
ENSMUSG00000096984	-	Gm26523	lincRNA	-	3.7697	1.91445	0.00346169
ENSMUSG00000105363	-	Igkv11-114	IG_V_pseudogene	-	-2.93874	-1.5552	0.00346614
ENSMUSG00000110384	-	RP23-93F3.6	lincRNA	-	3.06979	1.61814	0.00351162
ENSMUSG00000089906	-	RP23-247A1.1	processed_pseudogene	-	2.49146	1.31699	0.00351252
ENSMUSG00000104108	-	RP23-438M14.4	antisense	-	-3.45814	-1.79	0.00351396
ENSMUSG00000102983	-	RP23-335C3.7	TEC	-	-2.58931	-1.37257	0.00354914
ENSMUSG00000090357	-	AC149055.3	antisense	-	-2.11245	-1.07892	0.00356143
ENSMUSG00000086824	-	AC108433.3	antisense	-	2.22411	1.15323	0.00364577
ENSMUSG00000089999	-	AC122831.1	transcribed_processed_pseudogene	-	1.88438	0.914093	0.0036705
ENSMUSG00000087436	-	AC133499.1	antisense	-	-3.40876	-1.76925	0.00372107
ENSMUSG00000107126	-	RP23-453O15.1	lincRNA	-	2.904	1.53804	0.00395103
ENSMUSG00000106475	-	RP23-293K21.1	TEC	-	1.80894	0.855148	0.0039914
ENSMUSG00000095600	-	RP23-267A22.3	processed_pseudogene	-	2.62772	1.39381	0.00400721
ENSMUSG00000105418	-	RP24-334B8.20	antisense	-	2.26366	1.17866	0.00403747
ENSMUSG00000112375	-	RP23-402A24.3	bidirectional_promoter_lncRNA	-	1.66556	0.736006	0.00405389
ENSMUSG00000081248	-	RP23-42N14.4	processed_pseudogene	-	1.88354	0.913449	0.00405966
ENSMUSG00000115099	-	RP23-296J16.2	lincRNA	-	1.5287	0.612305	0.00407877
ENSMUSG00000097517	-	Gm26695	lincRNA	-	-2.79124	-1.48091	0.00409041
ENSMUSG00000074547	-	Rps8-ps4	processed_pseudogene	-	2.90075	1.53643	0.00410101
ENSMUSG00000081868	-	RP23-93O11.6	processed_pseudogene	-	-1.88654	-0.91574	0.00416794
ENSMUSG00000076376	-	Mir674	miRNA	-	-2.75029	-1.45958	0.00419612
ENSMUSG00000085929	-	RP23-328F3.3	processed_transcript	-	1.47168	0.557462	0.00425194
ENSMUSG00000108888	-	RP23-316J6.5	antisense	-	1.9699	0.978122	0.00425326
ENSMUSG00000102315	-	Ighv1-28	IG_V_pseudogene	-	2.55103	1.35108	0.00435487
ENSMUSG00000089239	-	Gm22200	snoRNA	-	-2.52341	-1.33537	0.00445526
ENSMUSG00000108814	-	RP23-302N11.3	lincRNA	-	4.02719	2.00977	0.00447076
ENSMUSG00000086902	-	RP23-41E14.2	lincRNA	-	1.98855	0.991718	0.00448374
ENSMUSG00000107413	-	CAAA01096603.1	unprocessed_pseudogene	-	2.14212	1.09904	0.00452756
ENSMUSG00000109455	-	RP23-466P2.3	antisense	-	1.50243	0.587297	0.00462775
ENSMUSG00000090625	-	Gm20721	protein_coding	-	-2.33167	-1.22136	0.00463523
ENSMUSG00000081852	-	RP23-59B16.2	processed_pseudogene	-	2.15026	1.10451	0.004643
ENSMUSG00000084844	-	Hoxb3os	antisense	-	-1.27888	-0.354878	0.00471279
ENSMUSG00000098061	-	RP23-204I16.2	lincRNA	-	2.56965	1.36157	0.00473077
ENSMUSG00000097614	-	Gm26508	lincRNA	-	-2.69835	-1.43208	0.00483193
ENSMUSG00000083374	-	RP23-272O14.1	processed_pseudogene	-	2.80985	1.49049	0.00489751
ENSMUSG00000053821	-	Gm9922	protein_coding	-	-2.87148	-1.5218	0.00493611
ENSMUSG00000084769	-	RP23-42P24.2	antisense	-	-1.82376	-0.866918	0.00509675
ENSMUSG00000055958	-	Gm9987	pseudogene	-	2.06418	1.04557	0.00510551
ENSMUSG00000087507	-	AL603984.2	antisense	-	2.57333	1.36363	0.0051158
ENSMUSG00000073929	-	Trim30e-ps1	transcribed_unprocessed_pseudogene	-	3.63525	1.86205	0.00512145
ENSMUSG00000092006	-	RP23-107N10.4	antisense	-	-2.79246	-1.48154	0.00515633
ENSMUSG00000071181	-	RP24-211E15.2	processed_transcript	-	1.34153	0.423882	0.00519297
ENSMUSG00000108525	-	RP23-252I12.9	processed_pseudogene	-	3.21146	1.68323	0.00520419
ENSMUSG00000105135	-	RP23-418O21.3	TEC	-	1.26455	0.338624	0.00524072
ENSMUSG00000097310	-	RP23-478G5.1	lincRNA	-	3.44948	1.78638	0.00531297
ENSMUSG00000103320	-	RP23-152I6.4	TEC	-	-1.9614	-0.971887	0.0053893
ENSMUSG00000069324	-	Gm5096	protein_coding	-	4.49693	2.16894	0.00539668
ENSMUSG00000064530	-	Gm23613	snoRNA	-	2.83725	1.50449	0.00546683
ENSMUSG00000115685	-	RP24-542M6.2	TEC	-	-3.1666	-1.66294	0.00558234
ENSMUSG00000115699	-	RP23-207L14.4	lincRNA	-	2.65231	1.40725	0.0055857
ENSMUSG00000049881	-	AC119897.1	transcribed_processed_pseudogene	-	-1.22645	-0.294491	0.00559333
ENSMUSG00000092283	-	RP23-396G1.3	processed_transcript	-	-4.20621	-2.07252	0.00577071
ENSMUSG00000064624	-	Gm22305	snRNA	-	-2.91362	-1.54281	0.00577687
ENSMUSG00000097013	-	Gm26710	lincRNA	-	1.89878	0.925073	0.00578999
ENSMUSG00000080006	-	Rps19-ps7	processed_pseudogene	-	2.09758	1.06873	0.00583727
ENSMUSG00000097207	-	RP24-324L19.1	lincRNA	-	1.57984	0.659782	0.00586922
ENSMUSG00000107286	-	RP24-122N24.2	TEC	-	2.0077	1.00555	0.00590889
ENSMUSG00000084789	-	RP24-106O24.2	lincRNA	-	-3.02227	-1.59563	0.00591997
ENSMUSG00000073067	-	RP23-43E4.2	processed_transcript	-	2.53437	1.34163	0.00602967
ENSMUSG00000097221	-	1810049J17Rik	protein_coding	-	-2.1013	-1.07128	0.00604221
ENSMUSG00000108573	-	RP24-399H16.1	TEC	-	-3.6552	-1.86995	0.00620556
ENSMUSG00000085945	-	RP23-277H6.1	bidirectional_promoter_lncRNA	-	1.70205	0.76727	0.00624949
ENSMUSG00000097691	-	RP23-476C23.4	lincRNA	-	2.01399	1.01006	0.00637079
ENSMUSG00000114985	-	RP23-310P18.5	lincRNA	-	2.01273	1.00916	0.00638578
ENSMUSG00000109644	-	AC151602.15	antisense	-	3.21378	1.68427	0.00657594
ENSMUSG00000106321	-	RP23-105M18.2	lincRNA	-	2.57565	1.36493	0.00659514
ENSMUSG00000091619	-	Gm3625	protein_coding	-	1.74305	0.801613	0.00665028
ENSMUSG00000085180	-	RP23-351B24.4	lincRNA	-	1.50696	0.591641	0.00670892
ENSMUSG00000073535	-	RP24-231D14.1	lincRNA	-	1.6506	0.72299	0.00675242
ENSMUSG00000104263	-	RP24-89F9.4	TEC	-	-1.54667	-0.629163	0.00676339
ENSMUSG00000083121	-	AC150313.1	processed_pseudogene	-	3.21882	1.68653	0.00677354
ENSMUSG00000097140	-	RP24-267K12.1	lincRNA	-	1.51032	0.59485	0.00681467
ENSMUSG00000078122	-	RP23-23B17.2	antisense	-	1.5837	0.663302	0.00684762
ENSMUSG00000047938	-	AC102198.1	processed_transcript	-	-3.0782	-1.62209	0.00689842
ENSMUSG00000086782	-	RP23-32L21.4	lincRNA	-	1.25472	0.327362	0.00691014
ENSMUSG00000062588	-	RP24-426M1.2	processed_pseudogene	-	-2.87684	-1.52448	0.00695046
ENSMUSG00000059776	-	Rpl13-ps6	processed_pseudogene	-	-2.74755	-1.45815	0.00697554
ENSMUSG00000073652	-	Apol7d	antisense	-	2.54514	1.34774	0.00701422
ENSMUSG00000078160	-	Gm16503	protein_coding	-	1.96461	0.97424	0.00708393
ENSMUSG00000101199	-	RP24-160J12.4	processed_pseudogene	-	2.09762	1.06876	0.00709023
ENSMUSG00000098973	-	Mir6236	miRNA	-	-1.75529	-0.811709	0.00713696
ENSMUSG00000106369	-	RP24-260H22.2	transcribed_unprocessed_pseudogene	-	-1.84331	-0.882297	0.00726985
ENSMUSG00000080227	-	RP23-52D18.2	processed_pseudogene	-	-1.85982	-0.895162	0.00727582
ENSMUSG00000099107	-	Gm27898	misc_RNA	-	-2.25264	-1.17162	0.00727827
ENSMUSG00000110443	-	RP23-39F24.1	processed_pseudogene	-	1.96075	0.971405	0.00732658
ENSMUSG00000097537	-	RP23-230D17.7	antisense	-	-1.5634	-0.644691	0.00736447
ENSMUSG00000106347	-	Mir5615-1	miRNA	-	2.82356	1.49752	0.00736522
ENSMUSG00000109237	-	RP23-339B16.2	TEC	-	-2.20164	-1.13858	0.00738045
ENSMUSG00000103034	-	RP23-478I18.1	protein_coding	-	1.48898	0.57432	0.00745254
ENSMUSG00000108373	-	RP23-207N5.5	lincRNA	-	-2.77906	-1.4746	0.00747011
ENSMUSG00000085035	-	RP23-19L22.3	lincRNA	-	-2.72825	-1.44797	0.00751809
ENSMUSG00000089956	-	AC087183.3	antisense	-	-2.09669	-1.06811	0.0075404
ENSMUSG00000112261	-	RP23-261G3.5	lincRNA	-	2.94678	1.55914	0.00756882
ENSMUSG00000082491	-	AC163438.1	processed_pseudogene	-	2.59334	1.37481	0.00769621
ENSMUSG00000088410	-	Gm24240	snoRNA	-	1.64659	0.719478	0.00770339
ENSMUSG00000075036	-	Gm10805	pseudogene	-	1.64659	0.719478	0.00770339
ENSMUSG00000113930	-	RP23-477C12.1	lincRNA	-	1.64659	0.719478	0.00770339
ENSMUSG00000090317	-	Gm17324	protein_coding	-	2.75332	1.46117	0.00770386
ENSMUSG00000107682	-	RP23-100I21.7	antisense	-	2.27834	1.18799	0.0078075
ENSMUSG00000100594	-	RP23-370J16.1	lincRNA	-	1.30171	0.380405	0.00791794
ENSMUSG00000115944	-	RP23-195I24.3	lincRNA	-	-2.84227	-1.50704	0.00803814
ENSMUSG00000088950	-	Gm24939	rRNA	-	2.01128	1.00811	0.00805331
ENSMUSG00000083902	-	AC107721.1	processed_pseudogene	-	2.21915	1.15	0.00814129
ENSMUSG00000099979	-	RP23-472J11.2	processed_pseudogene	-	-1.87576	-0.907474	0.00816184
ENSMUSG00000106415	-	RP24-565B3.4	antisense	-	3.02604	1.59743	0.00818051
ENSMUSG00000112637	-	RP24-460E12.3	TEC	-	2.42584	1.27848	0.00818497
ENSMUSG00000085141	-	RP23-454A14.1	processed_transcript	-	-3.30307	-1.72381	0.00827023
ENSMUSG00000086814	-	AC100735.2	antisense	-	-2.24376	-1.16592	0.00828216
ENSMUSG00000080454	-	Gm24195	miRNA	-	-2.1828	-1.12618	0.00828278
ENSMUSG00000083960	-	RP23-405D18.2	processed_pseudogene	-	2.03798	1.02714	0.00832388
ENSMUSG00000111514	-	RP23-269O24.7	lincRNA	-	2.51933	1.33304	0.00832684
ENSMUSG00000097057	-	RP23-81H23.3	antisense	-	-4.43882	-2.15017	0.00837161
ENSMUSG00000084835	-	RP23-355L10.10	antisense	-	-3.15456	-1.65744	0.0084083
ENSMUSG00000085080	-	AC158576.3	antisense	-	-1.9368	-0.953675	0.00845119
ENSMUSG00000084968	-	RP23-406B13.6	processed_transcript	-	1.39745	0.482796	0.00847993
ENSMUSG00000101936	-	RP23-238L21.5	processed_pseudogene	-	1.9721	0.979736	0.00855167
ENSMUSG00000102876	-	RP24-117N14.2	TEC	-	1.73076	0.791408	0.00858944
ENSMUSG00000086298	-	RP23-478H15.4	antisense	-	2.38308	1.25283	0.00860527
ENSMUSG00000086326	-	RP23-264F10.2	lincRNA	-	1.72271	0.78468	0.00861395
ENSMUSG00000082648	-	RP23-232M10.3	processed_pseudogene	-	1.72271	0.78468	0.00861395
ENSMUSG00000109953	-	RP23-118B13.3	TEC	-	1.71594	0.779003	0.00864181
ENSMUSG00000102220	-	Rpl23a-ps5	processed_pseudogene	-	2.234	1.15963	0.00872293
ENSMUSG00000110956	-	RP24-86K19.1	lincRNA	-	2.03734	1.02668	0.00873644
ENSMUSG00000103653	-	WI1-1003N17.1	processed_pseudogene	-	1.59446	0.673065	0.00882431
ENSMUSG00000051396	-	RP23-167G19.12	protein_coding	-	-1.2904	-0.367818	0.00885792
ENSMUSG00000109248	-	RP23-21B1.5	lincRNA	-	2.34353	1.22868	0.00886354
ENSMUSG00000063543	-	RP23-147I23.4	processed_pseudogene	-	-2.43272	-1.28257	0.00890942
ENSMUSG00000070667	-	Rpl31-ps10	processed_pseudogene	-	-2.80681	-1.48893	0.00891432
ENSMUSG00000115414	-	RP24-291M22.5	processed_transcript	-	6.54114	2.70954	0.00892575
ENSMUSG00000097276	-	RP23-463F7.10	antisense	-	1.54036	0.62327	0.00893584
ENSMUSG00000080932	-	RP23-180N22.1	processed_pseudogene	-	2.79421	1.48244	0.00893878
ENSMUSG00000102413	-	RP23-140E19.3	antisense	-	2.33179	1.22144	0.00895657
ENSMUSG00000034493	-	RP23-81P12.2	protein_coding	-	-2.84413	-1.50799	0.00901213
ENSMUSG00000110472	-	RP24-134P12.1	processed_pseudogene	-	1.54871	0.631066	0.0091277
ENSMUSG00000086943	-	RP23-263M10.3	lincRNA	-	2.63652	1.39864	0.00920087
ENSMUSG00000097971	-	RP23-81C12.1	lincRNA	-	-1.29875	-0.377126	0.00921609
ENSMUSG00000065503	-	Mir351	miRNA	-	2.48978	1.31602	0.00928106
ENSMUSG00000113474	-	RP23-465O13.7	processed_pseudogene	-	1.45875	0.544731	0.00934497
ENSMUSG00000066983	-	Gm16519	protein_coding	-	2.01419	1.0102	0.00938537
ENSMUSG00000104765	-	RP23-443N7.10	processed_pseudogene	-	3.27138	1.7099	0.00947227
ENSMUSG00000086430	-	RP23-379M5.3	antisense	-	-2.69215	-1.42876	0.00949841
ENSMUSG00000024546	-	4930546C10Rik	protein_coding	-	-2.10969	-1.07703	0.00954286
ENSMUSG00000090054	-	RP24-510A3.2	antisense	-	-2.34762	-1.2312	0.00956772
ENSMUSG00000111511	-	RP24-362F17.3	processed_transcript	-	1.45851	0.544494	0.0097112
ENSMUSG00000112272	-	RP24-247K4.3	processed_pseudogene	-	1.54622	0.628748	0.00972601
ENSMUSG00000102291	-	RP23-160F6.1	TEC	-	1.6463	0.719229	0.00973592
ENSMUSG00000108312	-	RP23-396C19.6	processed_pseudogene	-	1.6463	0.719229	0.00973592
ENSMUSG00000086117	-	RP23-365O24.2	lincRNA	-	2.34991	1.2326	0.00975044
ENSMUSG00000086206	-	RP23-20F9.6	processed_transcript	-	1.81813	0.862452	0.00977456
ENSMUSG00000086141	-	RP23-207P16.1	lincRNA	-	3.30691	1.72548	0.00977513
ENSMUSG00000108231	-	RP23-263B18.5	processed_pseudogene	-	-1.42998	-0.515998	0.00982261
ENSMUSG00000109680	-	RP24-185N3.3	lincRNA	-	1.63494	0.709234	0.00986384
ENSMUSG00000045008	-	9030612E09Rik	protein_coding	-	3.21198	1.68346	0.00989339
ENSMUSG00000074555	-	AL669896.1	antisense	-	1.46699	0.552859	0.00991301
ENSMUSG00000112592	-	RP23-22E18.3	TEC	-	1.72271	0.78468	0.00995151
ENSMUSG00000113123	-	RP23-338N2.7	processed_transcript	-	1.72271	0.78468	0.00995151
ENSMUSG00000106543	-	RP23-393G8.5	sense_intronic	-	1.73076	0.791408	0.00995247
ENSMUSG00000101872	-	RP23-189P1.2	antisense	-	-1.87391	-0.906054	0.00997058
ENSMUSG00000109568	-	RP23-328F4.3	TEC	-	2.42332	1.27698	0.00998755
ENSMUSG00000043629	1700019D03Rik	RIKEN cDNA 1700019D03 gene	protein_coding	-	1.77987	0.831772	0.00371959
ENSMUSG00000019797	1700021F05Rik	RIKEN cDNA 1700021F05 gene	protein_coding	-	-1.26359	-0.337527	0.00228554
ENSMUSG00000028451	1700022I11Rik	RIKEN cDNA 1700022I11 gene	protein_coding	-	-3.7354	-1.90126	0.00312045
ENSMUSG00000027327	1700037H04Rik	RIKEN cDNA 1700037H04 gene	protein_coding	-	-1.27381	-0.34915	0.00750529
ENSMUSG00000042041	2010003K11Rik	RIKEN cDNA 2010003K11 gene	protein_coding	-	-1.55312	-0.635172	0.00590913
ENSMUSG00000021290	2010107E04Rik	RIKEN cDNA 2010107E04 gene	protein_coding	-	-1.20755	-0.272082	0.00868321
ENSMUSG00000049760	2410015M20Rik	RIKEN cDNA 2410015M20 gene	protein_coding	-	-1.21718	-0.283544	0.00397553
ENSMUSG00000050549	5730508B09Rik	RIKEN cDNA 5730508B09 gene	protein_coding	-	-1.36982	-0.453987	0.000829491
ENSMUSG00000054672	5830411N06Rik	RIKEN cDNA 5830411N06 gene	protein_coding	-	-1.71932	-0.781837	0.00320008
ENSMUSG00000070690	5830473C10Rik	RIKEN cDNA 5830473C10 gene	protein_coding	-	3.73021	1.89926	0.00913554
ENSMUSG00000037977	6430571L13Rik	RIKEN cDNA 6430571L13 gene	protein_coding	-	-2.51969	-1.33325	0.00233825
ENSMUSG00000036275	9530068E07Rik	RIKEN cDNA 9530068E07 gene	protein_coding	-	1.12586	0.17103	0.00319963
ENSMUSG00000095493	A630023A22Rik	RIKEN cDNA A630023A22 gene	protein_coding	-	5.42675	2.44009	0.000793632
ENSMUSG00000057880	Abat	4-aminobutyrate aminotransferase	protein_coding	Alanine, aspartate and glutamate metabolism, Valine, leucine and isoleucine degradation, beta-Alanine metabolism, Propanoate metabolism, Butanoate metabolism, GABAergic synapse	1.68314	0.751155	0.000356812
ENSMUSG00000035722	Abca7	ATP-binding cassette, sub-family A (ABC1), member 7	protein_coding	ABC transporters	-1.20053	-0.263675	0.00295953
ENSMUSG00000028973	Abcb8	ATP-binding cassette, sub-family B (MDR/TAP), member 8	protein_coding	ABC transporters	-1.22476	-0.292503	0.00494553
ENSMUSG00000035258	Abi3bp	ABI gene family, member 3 (NESH) binding protein	protein_coding	-	1.30943	0.388937	0.0013115
ENSMUSG00000036880	Acaa2	acetyl-Coenzyme A acyltransferase 2 (mitochondrial 3-oxoacyl-Coenzyme A thiolase)	protein_coding	Fatty acid elongation, Fatty acid degradation, Valine, leucine and isoleucine degradation	-1.57803	-0.658125	0.00626737
ENSMUSG00000029545	Acads	acyl-Coenzyme A dehydrogenase, short chain	protein_coding	Fatty acid degradation, Valine, leucine and isoleucine degradation, Butanoate metabolism	-1.22619	-0.294179	0.00761386
ENSMUSG00000018574	Acadvl	acyl-Coenzyme A dehydrogenase, very long chain	protein_coding	Fatty acid degradation	-1.4213	-0.507215	0.0035617
ENSMUSG00000020917	Acly	ATP citrate lyase	protein_coding	Citrate cycle (TCA cycle)	-1.56241	-0.643775	0.00680317
ENSMUSG00000022477	Aco2	aconitase 2, mitochondrial	protein_coding	Citrate cycle (TCA cycle), Glyoxylate and dicarboxylate metabolism	-1.44067	-0.52674	0.005287
ENSMUSG00000034853	Acot11	acyl-CoA thioesterase 11	protein_coding	-	-2.21421	-1.14679	0.00408231
ENSMUSG00000076435	Acsf2	acyl-CoA synthetase family member 2	protein_coding	-	-1.29793	-0.376213	0.00277276
ENSMUSG00000015016	Acsf3	acyl-CoA synthetase family member 3	protein_coding	Valine, leucine and isoleucine degradation	-1.3257	-0.406756	0.000242199
ENSMUSG00000032883	Acsl3	acyl-CoA synthetase long-chain family member 3	protein_coding	Fatty acid biosynthesis, Fatty acid degradation, PPAR signaling pathway, Peroxisome, Ferroptosis, Adipocytokine signaling pathway	-1.4565	-0.542508	0.00425905
ENSMUSG00000024981	Acsl5	acyl-CoA synthetase long-chain family member 5	protein_coding	Fatty acid biosynthesis, Fatty acid degradation, PPAR signaling pathway, Peroxisome, Ferroptosis, Adipocytokine signaling pathway	-1.35313	-0.4363	0.00159946
ENSMUSG00000027605	Acss2	acyl-CoA synthetase short-chain family member 2	protein_coding	Glycolysis / Gluconeogenesis, Pyruvate metabolism, Propanoate metabolism	-1.54061	-0.6235	0.00685633
ENSMUSG00000026834	Acvr1c	activin A receptor, type IC	protein_coding	TGF-beta signaling pathway, Signaling pathways regulating pluripotency of stem cells	1.44404	0.530112	0.00420289
ENSMUSG00000052155	Acvr2a	activin receptor IIA	protein_coding	Cytokine-cytokine receptor interaction, TGF-beta signaling pathway, Signaling pathways regulating pluripotency of stem cells, Fluid shear stress and atherosclerosis	1.2162	0.282382	0.00207886
ENSMUSG00000031555	Adam9	a disintegrin and metallopeptidase domain 9 (meltrin gamma)	protein_coding	-	1.2989	0.377295	0.0023583
ENSMUSG00000022893	Adamts1	a disintegrin-like and metallopeptidase (reprolysin type) with thrombospondin type 1 motif, 1	protein_coding	-	1.52815	0.61179	0.00734543
ENSMUSG00000047497	Adamts12	a disintegrin-like and metallopeptidase (reprolysin type) with thrombospondin type 1 motif, 12	protein_coding	-	1.33552	0.4174	0.00251242
ENSMUSG00000053441	Adamts19	a disintegrin-like and metallopeptidase (reprolysin type) with thrombospondin type 1 motif, 19	protein_coding	-	6.79982	2.7655	0.00465729
ENSMUSG00000066113	Adamtsl1	ADAMTS-like 1	protein_coding	-	1.74702	0.804895	0.000774666
ENSMUSG00000056413	Adap1	ArfGAP with dual PH domains 1	protein_coding	-	-1.5278	-0.611452	0.000706059
ENSMUSG00000026567	Adcy10	adenylate cyclase 10	protein_coding	Purine metabolism, cAMP signaling pathway, Apelin signaling pathway, Circadian entrainment	-1.58871	-0.667859	0.00688995
ENSMUSG00000021536	Adcy2	adenylate cyclase 2	protein_coding	Purine metabolism, Rap1 signaling pathway, Calcium signaling pathway, cGMP-PKG signaling pathway, cAMP signaling pathway, Chemokine signaling pathway, Phospholipase D signaling pathway, Oocyte meiosis, Longevity regulating pathway, Longevity regulating pathway - multiple species, Adrenergic signaling in cardiomyocytes, Vascular smooth muscle contraction, Apelin signaling pathway, Gap junction, Pl…	2.67916	1.42178	0.00372299
ENSMUSG00000033032	Afap1l1	actin filament associated protein 1-like 1	protein_coding	-	-1.33985	-0.422071	0.00751765
ENSMUSG00000068036	Afdn	afadin, adherens junction formation factor	protein_coding	Ras signaling pathway, Rap1 signaling pathway, cAMP signaling pathway, Adherens junction, Tight junction, Leukocyte transendothelial migration	-1.26655	-0.340908	0.0073781
ENSMUSG00000038302	Afg1l	AFG1 like ATPase	protein_coding	-	-1.28337	-0.359941	0.0049137
ENSMUSG00000026922	Agpat2	1-acylglycerol-3-phosphate O-acyltransferase 2 (lysophosphatidic acid acyltransferase, beta)	protein_coding	Glycerolipid metabolism, Glycerophospholipid metabolism, Phospholipase D signaling pathway, Fat digestion and absorption	-1.34869	-0.431556	0.00502666
ENSMUSG00000001211	Agpat3	1-acylglycerol-3-phosphate O-acyltransferase 3	protein_coding	Glycerolipid metabolism, Glycerophospholipid metabolism, Phospholipase D signaling pathway	-1.1556	-0.208647	0.00407961
ENSMUSG00000021557	Agtpbp1	ATP/GTP binding protein 1	protein_coding	-	1.14078	0.190023	0.000986137
ENSMUSG00000049115	Agtr1a	angiotensin II receptor, type 1a	protein_coding	Calcium signaling pathway, cGMP-PKG signaling pathway, Phospholipase D signaling pathway, Neuroactive ligand-receptor interaction, Adrenergic signaling in cardiomyocytes, Vascular smooth muscle contraction, Apelin signaling pathway, Renin-angiotensin system, Renin secretion, Aldosterone synthesis and secretion, AGE-RAGE signaling pathway in diabetic complications, Pathways in cancer	1.30269	0.381489	0.00258372
ENSMUSG00000027597	Ahcy	S-adenosylhomocysteine hydrolase	protein_coding	Cysteine and methionine metabolism	1.28896	0.366207	0.00312644
ENSMUSG00000035875	AI182371	expressed sequence AI182371	protein_coding	-	1.91768	0.939365	0.0019392
ENSMUSG00000042901	Aida	axin interactor, dorsalization associated	protein_coding	-	1.14858	0.199852	0.00873538
ENSMUSG00000019806	Aig1	androgen-induced 1	protein_coding	-	1.18259	0.241948	0.00614747
ENSMUSG00000049565	Aknad1	AKNA domain containing 1	protein_coding	-	2.32365	1.2164	0.000120494
ENSMUSG00000061758	Akr1b10	aldo-keto reductase family 1, member B10 (aldose reductase)	protein_coding	Pentose and glucuronate interconversions, Fructose and mannose metabolism, Galactose metabolism, Glycerolipid metabolism, Folate biosynthesis	-1.18154	-0.240662	0.0097244
ENSMUSG00000007833	Aldh16a1	aldehyde dehydrogenase 16 family, member A1	protein_coding	-	-1.15481	-0.207661	0.00771117
ENSMUSG00000020256	Aldh1l2	aldehyde dehydrogenase 1 family, member L2	protein_coding	One carbon pool by folate	2.17725	1.12251	0.00307137
ENSMUSG00000044037	Als2cl	ALS2 C-terminal like	protein_coding	-	-1.3858	-0.470723	0.000272563
ENSMUSG00000038354	Ankrd35	ankyrin repeat domain 35	protein_coding	-	-1.44505	-0.531124	0.00163572
ENSMUSG00000032249	Anp32a	acidic (leucine-rich) nuclear phosphoprotein 32 family, member A	protein_coding	-	-1.15368	-0.206237	0.00177666
ENSMUSG00000033420	Antxr1	anthrax toxin receptor 1	protein_coding	NOD-like receptor signaling pathway	1.38831	0.473328	0.00586434
ENSMUSG00000064294	Aox3	aldehyde oxidase 3	protein_coding	Valine, leucine and isoleucine degradation, Tyrosine metabolism, Tryptophan metabolism, Vitamin B6 metabolism, Nicotinate and nicotinamide metabolism, Retinol metabolism, Drug metabolism - cytochrome P450, Jak-STAT signaling pathway	2.14264	1.09939	0.000321053
ENSMUSG00000024480	Ap3s1	adaptor-related protein complex 3, sigma 1 subunit	protein_coding	Lysosome	1.17012	0.22666	0.00854341
ENSMUSG00000024391	Apom	apolipoprotein M	protein_coding	-	3.90869	1.96669	0.00567089
ENSMUSG00000024451	Arap3	ArfGAP with RhoGAP domain, ankyrin repeat and PH domain 3	protein_coding	Rap1 signaling pathway, cAMP signaling pathway, Endocytosis	-1.18353	-0.243101	0.00436413
ENSMUSG00000021877	Arf4	ADP-ribosylation factor 4	protein_coding	-	1.13413	0.181584	0.00245535
ENSMUSG00000063506	Arhgap22	Rho GTPase activating protein 22	protein_coding	-	-1.45726	-0.543257	0.00850259
ENSMUSG00000034255	Arhgap27	Rho GTPase activating protein 27	protein_coding	-	-1.21655	-0.282802	0.00597865
ENSMUSG00000031591	Asah1	N-acylsphingosine amidohydrolase 1	protein_coding	Sphingolipid metabolism, Sphingolipid signaling pathway, Lysosome	1.20089	0.264102	0.00743595
ENSMUSG00000028008	Asic5	acid-sensing (proton-gated) ion channel family member 5	protein_coding	Inflammatory mediator regulation of TRP channels	3.64166	1.8646	0.00113962
ENSMUSG00000033508	Asprv1	aspartic peptidase, retroviral-like 1	protein_coding	-	-2.14445	-1.10061	0.00609739
ENSMUSG00000038539	Atf5	activating transcription factor 5	protein_coding	-	-1.34502	-0.427632	0.00138487
ENSMUSG00000038295	Atg9b	autophagy related 9B	protein_coding	Autophagy - other, Mitophagy - animal, Autophagy - animal	-1.58249	-0.6622	0.00334573
ENSMUSG00000019943	Atp2b1	ATPase, Ca++ transporting, plasma membrane 1	protein_coding	Calcium signaling pathway, cGMP-PKG signaling pathway, cAMP signaling pathway, Adrenergic signaling in cardiomyocytes, Endocrine and other factor-regulated calcium reabsorption, Salivary secretion, Pancreatic secretion, Mineral absorption	1.13629	0.184336	0.00606767
ENSMUSG00000031449	Atp4b	ATPase, H+/K+ exchanging, beta polypeptide	protein_coding	Oxidative phosphorylation, Collecting duct acid secretion, Gastric acid secretion	-1.62328	-0.698913	0.00489991
ENSMUSG00000025428	Atp5a1	ATP synthase, H+ transporting, mitochondrial F1 complex, alpha subunit 1	protein_coding	Oxidative phosphorylation, Alzheimer's disease, Parkinson's disease, Huntington's disease	-1.24638	-0.317747	0.0035379
ENSMUSG00000025393	Atp5b	ATP synthase, H+ transporting mitochondrial F1 complex, beta subunit	protein_coding	Oxidative phosphorylation, Alzheimer's disease, Parkinson's disease, Huntington's disease	-1.24096	-0.311457	0.0071314
ENSMUSG00000003072	Atp5d	ATP synthase, H+ transporting, mitochondrial F1 complex, delta subunit	protein_coding	Oxidative phosphorylation, Alzheimer's disease, Parkinson's disease, Huntington's disease	-1.23492	-0.304423	0.00220774
ENSMUSG00000016252	Atp5e	ATP synthase, H+ transporting, mitochondrial F1 complex, epsilon subunit	protein_coding	Oxidative phosphorylation, Alzheimer's disease, Parkinson's disease, Huntington's disease	-1.20385	-0.267655	0.00561242
ENSMUSG00000062683	Atp5g2	ATP synthase, H+ transporting, mitochondrial F0 complex, subunit C2 (subunit 9)	protein_coding	Oxidative phosphorylation, Alzheimer's disease, Parkinson's disease, Huntington's disease	-1.16229	-0.216967	0.00782669
ENSMUSG00000034566	Atp5h	ATP synthase, H+ transporting, mitochondrial F0 complex, subunit D	protein_coding	Oxidative phosphorylation, Alzheimer's disease, Parkinson's disease, Huntington's disease	-1.18878	-0.24948	0.00602038
ENSMUSG00000038690	Atp5j2	ATP synthase, H+ transporting, mitochondrial F0 complex, subunit F2	protein_coding	Oxidative phosphorylation	-1.31149	-0.391208	0.000676713
ENSMUSG00000050856	Atp5k	ATP synthase, H+ transporting, mitochondrial F1F0 complex, subunit E	protein_coding	Oxidative phosphorylation	-1.32271	-0.403496	0.00298417
ENSMUSG00000022956	Atp5o	ATP synthase, H+ transporting, mitochondrial F1 complex, O subunit	protein_coding	Oxidative phosphorylation, Alzheimer's disease, Parkinson's disease, Huntington's disease	-1.26594	-0.340209	0.00208778
ENSMUSG00000031007	Atp6ap2	ATPase, H+ transporting, lysosomal accessory protein 2	protein_coding	Renin-angiotensin system	1.16597	0.221533	0.00280463
ENSMUSG00000042709	Atpaf2	ATP synthase mitochondrial F1 complex assembly factor 2	protein_coding	-	-1.20084	-0.264041	0.00527099
ENSMUSG00000054843	Atrnl1	attractin like 1	protein_coding	-	1.16437	0.219552	0.00697768
ENSMUSG00000018821	Avpi1	arginine vasopressin-induced 1	protein_coding	-	-1.31719	-0.397462	0.000963651
ENSMUSG00000031390	Avpr2	arginine vasopressin receptor 2	protein_coding	Phospholipase D signaling pathway, Neuroactive ligand-receptor interaction, Vasopressin-regulated water reabsorption	-3.32914	-1.73515	0.00519289
ENSMUSG00000037053	Azgp1	alpha-2-glycoprotein 1, zinc	protein_coding	-	5.48774	2.45621	0.00645295
ENSMUSG00000039242	B3galnt2	UDP-GalNAc:betaGlcNAc beta 1,3-galactosaminyltransferase, polypeptide 2	protein_coding	Mannose type O-glycan biosynthesis	1.22378	0.291342	0.00672922
ENSMUSG00000013418	B4galnt2	beta-1,4-N-acetyl-galactosaminyl transferase 2	protein_coding	-	-2.53642	-1.3428	0.00433004
ENSMUSG00000024232	Bambi	BMP and activin membrane-bound inhibitor	protein_coding	Wnt signaling pathway, TGF-beta signaling pathway	-1.28267	-0.359149	0.00176
ENSMUSG00000006010	BC003331	cDNA sequence BC003331	protein_coding	-	1.20671	0.271073	0.000850792
ENSMUSG00000061877	BC048679	cDNA sequence BC048679	protein_coding	-	2.81073	1.49095	0.000323234
ENSMUSG00000030268	Bcat1	branched chain aminotransferase 1, cytosolic	protein_coding	Cysteine and methionine metabolism, Valine, leucine and isoleucine degradation, Valine, leucine and isoleucine biosynthesis, Pantothenate and CoA biosynthesis	1.9261	0.94568	0.000517423
ENSMUSG00000043782	Bicdl2	BICD family like cargo adaptor 2	protein_coding	-	-3.54808	-1.82704	0.00126346
ENSMUSG00000029335	Bmp3	bone morphogenetic protein 3	protein_coding	-	1.74103	0.799939	0.00547584
ENSMUSG00000049086	Bmyc	brain expressed myelocytomatosis oncogene	protein_coding	-	-1.28929	-0.366575	0.00910385
ENSMUSG00000078566	Bnip3	BCL2/adenovirus E1B interacting protein 3	protein_coding	FoxO signaling pathway, Mitophagy - animal, Autophagy - animal, Legionellosis	1.45624	0.542247	0.0066315
ENSMUSG00000026278	Bok	BCL2-related ovarian killer	protein_coding	Apoptosis - multiple species	-1.3262	-0.407296	0.000914993
ENSMUSG00000041702	Btbd7	BTB (POZ) domain containing 7	protein_coding	-	1.13982	0.18881	0.00846389
ENSMUSG00000040552	C3ar1	complement component 3a receptor 1	protein_coding	Neuroactive ligand-receptor interaction, Complement and coagulation cascades, Staphylococcus aureus infection	2.01496	1.01075	0.00879175
ENSMUSG00000099269	Calm5	calmodulin 5	protein_coding	Ras signaling pathway, Rap1 signaling pathway, Calcium signaling pathway, cGMP-PKG signaling pathway, cAMP signaling pathway, Phosphatidylinositol signaling system, Oocyte meiosis, Cellular senescence, Adrenergic signaling in cardiomyocytes, Vascular smooth muscle contraction, Apelin signaling pathway, Circadian entrainment, Long-term potentiation, Neurotrophin signaling pathway, Dopaminergic syn…	-3.46231	-1.79173	0.00219644
ENSMUSG00000053819	Camk2d	calcium/calmodulin-dependent protein kinase II, delta	protein_coding	ErbB signaling pathway, Calcium signaling pathway, cAMP signaling pathway, HIF-1 signaling pathway, Oocyte meiosis, Necroptosis, Adrenergic signaling in cardiomyocytes, Wnt signaling pathway, Axon guidance, Circadian entrainment, Long-term potentiation, Neurotrophin signaling pathway, Cholinergic synapse, Dopaminergic synapse, Olfactory transduction, Inflammatory mediator regulation of TRP channe…	1.14665	0.197422	0.00102558
ENSMUSG00000051146	Camk2n2	calcium/calmodulin-dependent protein kinase II inhibitor 2	protein_coding	-	1.6052	0.682755	0.00894524
ENSMUSG00000058626	Capn11	calpain 11	protein_coding	-	46.3575	5.53473	0.000377791
ENSMUSG00000056228	Cars2	cysteinyl-tRNA synthetase 2 (mitochondrial)(putative)	protein_coding	Aminoacyl-tRNA biosynthesis	-1.14583	-0.196393	0.00625932
ENSMUSG00000020930	Ccdc103	coiled-coil domain containing 103	protein_coding	-	2.6487	1.40528	0.00963371
ENSMUSG00000048924	Ccdc125	coiled-coil domain containing 125	protein_coding	-	-1.33479	-0.41661	0.00231055
ENSMUSG00000022701	Ccdc191	coiled-coil domain containing 191	protein_coding	-	1.23266	0.301779	0.0031128
ENSMUSG00000036168	Ccdc38	coiled-coil domain containing 38	protein_coding	-	-2.49878	-1.32123	0.00709115
ENSMUSG00000025645	Ccdc51	coiled-coil domain containing 51	protein_coding	-	-1.2247	-0.292431	0.000921284
ENSMUSG00000075229	Ccdc58	coiled-coil domain containing 58	protein_coding	-	-1.21092	-0.276108	0.00376315
ENSMUSG00000044362	Ccdc89	coiled-coil domain containing 89	protein_coding	-	2.03472	1.02483	0.00234933
ENSMUSG00000035042	Ccl5	chemokine (C-C motif) ligand 5	protein_coding	Cytokine-cytokine receptor interaction, Chemokine signaling pathway, Toll-like receptor signaling pathway, NOD-like receptor signaling pathway, Cytosolic DNA-sensing pathway, TNF signaling pathway, Prion diseases, Chagas disease (American trypanosomiasis), Influenza A, Herpes simplex infection, Rheumatoid arthritis	-1.7481	-0.805791	0.00389894
ENSMUSG00000018927	Ccl6	chemokine (C-C motif) ligand 6	protein_coding	Cytokine-cytokine receptor interaction, Chemokine signaling pathway	2.06152	1.04371	0.00646013
ENSMUSG00000019122	Ccl9	chemokine (C-C motif) ligand 9	protein_coding	Cytokine-cytokine receptor interaction, Chemokine signaling pathway	1.90901	0.932826	0.00861589
ENSMUSG00000070871	Ccnyl1	cyclin Y-like 1	protein_coding	-	1.1723	0.229345	0.00800123
ENSMUSG00000008845	Cd163	CD163 antigen	protein_coding	-	1.83058	0.872299	0.00947903
ENSMUSG00000019818	Cd164	CD164 antigen	protein_coding	Lysosome	1.20904	0.273865	0.00175271
ENSMUSG00000042502	Cd2bp2	CD2 antigen (cytoplasmic tail) binding protein 2	protein_coding	-	-1.12131	-0.165186	0.00331744
ENSMUSG00000002944	Cd36	CD36 antigen	protein_coding	PPAR signaling pathway, Phagosome, AMPK signaling pathway, ECM-receptor interaction, Hematopoietic cell lineage, Adipocytokine signaling pathway, Insulin resistance, Fat digestion and absorption, Malaria	1.23772	0.307681	0.00624658
ENSMUSG00000029330	Cds1	CDP-diacylglycerol synthase 1	protein_coding	Glycerophospholipid metabolism, Phosphatidylinositol signaling system	-1.23511	-0.304642	0.00548194
ENSMUSG00000056501	Cebpb	CCAAT/enhancer binding protein (C/EBP), beta	protein_coding	IL-17 signaling pathway, TNF signaling pathway, Tuberculosis, Transcriptional misregulation in cancer	-1.59551	-0.67402	0.00362948
ENSMUSG00000002107	Celf2	CUGBP, Elav-like family member 2	protein_coding	-	1.11225	0.153485	0.00616296
ENSMUSG00000057335	Cep170	centrosomal protein 170	protein_coding	-	1.1595	0.213503	0.00514983
ENSMUSG00000038241	Cep250	centrosomal protein 250	protein_coding	-	-1.16703	-0.222841	0.00174499
ENSMUSG00000040774	Cept1	choline/ethanolaminephosphotransferase 1	protein_coding	Phosphonate and phosphinate metabolism, Glycerophospholipid metabolism, Ether lipid metabolism	1.25262	0.324949	0.00476824
ENSMUSG00000039787	Cercam	cerebral endothelial cell adhesion molecule	protein_coding	-	1.39677	0.482098	0.00756435
ENSMUSG00000027035	Cers6	ceramide synthase 6	protein_coding	Sphingolipid metabolism, Sphingolipid signaling pathway	1.28395	0.360585	0.00765613
ENSMUSG00000061825	Ces2c	carboxylesterase 2C	protein_coding	Drug metabolism - other enzymes	2.05118	1.03645	0.00896147
ENSMUSG00000026365	Cfh	complement component factor h	protein_coding	Complement and coagulation cascades, Staphylococcus aureus infection	1.65205	0.724261	0.0020804
ENSMUSG00000033898	Cfhr2	complement factor H-related 2	protein_coding	-	7.44832	2.89691	0.00862527
ENSMUSG00000029161	Cgref1	cell growth regulator with EF hand domain 1	protein_coding	-	2.03297	1.02359	0.00619289
ENSMUSG00000049422	Chchd10	coiled-coil-helix-coiled-coil-helix domain containing 10	protein_coding	-	-1.39545	-0.480729	0.00489323
ENSMUSG00000018474	Chd3	chromodomain helicase DNA binding protein 3	protein_coding	-	-1.21874	-0.285386	0.00433455
ENSMUSG00000063870	Chd4	chromodomain helicase DNA binding protein 4	protein_coding	Human papillomavirus infection, Viral carcinogenesis	-1.16206	-0.216681	0.00209114
ENSMUSG00000031283	Chrdl1	chordin-like 1	protein_coding	-	1.42353	0.50947	0.00870808
ENSMUSG00000030732	Chrdl2	chordin-like 2	protein_coding	-	5.6932	2.50924	0.000662234
ENSMUSG00000031781	Ciapin1	cytokine induced apoptosis inhibitor 1	protein_coding	-	-1.31657	-0.396783	0.000898253
ENSMUSG00000024526	Cidea	cell death-inducing DNA fragmentation factor, alpha subunit-like effector A	protein_coding	-	-1.71216	-0.77582	0.00588895
ENSMUSG00000078695	Cisd3	CDGSH iron sulfur domain 3	protein_coding	-	-1.44206	-0.528134	0.0018383
ENSMUSG00000074195	Clca4b	chloride channel accessory 4B	protein_coding	Renin secretion, Pancreatic secretion	2.3722	1.24623	0.00647242
ENSMUSG00000027884	Clcc1	chloride channel CLIC-like 1	protein_coding	-	1.14691	0.197754	0.000677733
ENSMUSG00000006216	Clcnkb	chloride channel, voltage-sensitive Kb	protein_coding	Collecting duct acid secretion	-3.59543	-1.84616	0.00664021
ENSMUSG00000045930	Clec14a	C-type lectin domain family 14, member a	protein_coding	-	-1.28813	-0.365278	0.00736778
ENSMUSG00000024059	Clip4	CAP-GLY domain containing linker protein family, member 4	protein_coding	-	1.86175	0.896657	0.00338917
ENSMUSG00000021097	Clmn	calmin	protein_coding	-	1.4242	0.51015	0.00753055
ENSMUSG00000047126	Cltc	clathrin, heavy polypeptide (Hc)	protein_coding	Lysosome, Endocytosis, Synaptic vesicle cycle, Endocrine and other factor-regulated calcium reabsorption, Huntington's disease, Bacterial invasion of epithelial cells	1.14807	0.199214	0.00310973
ENSMUSG00000014633	Cmc2	COX assembly mitochondrial protein 2	protein_coding	-	-1.19552	-0.257643	0.00616633
ENSMUSG00000034390	Cmip	c-Maf inducing protein	protein_coding	-	1.20249	0.26602	0.00832072
ENSMUSG00000001755	Coasy	Coenzyme A synthase	protein_coding	Pantothenate and CoA biosynthesis	-1.25228	-0.324552	0.00346243
ENSMUSG00000024330	Col11a2	collagen, type XI, alpha 2	protein_coding	Protein digestion and absorption	-1.30711	-0.386377	0.00992092
ENSMUSG00000032649	Colgalt2	collagen beta(1-O)galactosyltransferase 2	protein_coding	Lysine degradation, Other types of O-glycan biosynthesis	-1.30227	-0.381027	0.00992833
ENSMUSG00000030754	Copb1	coatomer protein complex, subunit beta 1	protein_coding	-	1.12281	0.167116	0.00685798
ENSMUSG00000021235	Coq6	coenzyme Q6 monooxygenase	protein_coding	Ubiquinone and other terpenoid-quinone biosynthesis	-1.33307	-0.414758	0.00210334
ENSMUSG00000030652	Coq7	demethyl-Q 7	protein_coding	Ubiquinone and other terpenoid-quinone biosynthesis	-1.28542	-0.362237	0.00747628
ENSMUSG00000042148	Cox10	cytochrome c oxidase assembly protein 10	protein_coding	Oxidative phosphorylation, Porphyrin and chlorophyll metabolism	-1.24397	-0.31495	0.00711572
ENSMUSG00000091803	Cox16	cytochrome c oxidase assembly protein 16	protein_coding	-	-1.29529	-0.373271	0.003175
ENSMUSG00000031818	Cox4i1	cytochrome c oxidase subunit IV isoform 1	protein_coding	Oxidative phosphorylation, Cardiac muscle contraction, Non-alcoholic fatty liver disease (NAFLD), Alzheimer's disease, Parkinson's disease, Huntington's disease	-1.24609	-0.317404	0.00678193
ENSMUSG00000009876	Cox4i2	cytochrome c oxidase subunit IV isoform 2	protein_coding	Oxidative phosphorylation, Cardiac muscle contraction, Non-alcoholic fatty liver disease (NAFLD), Alzheimer's disease, Parkinson's disease, Huntington's disease	-1.54189	-0.624696	0.00119952
ENSMUSG00000000088	Cox5a	cytochrome c oxidase subunit Va	protein_coding	Oxidative phosphorylation, Cardiac muscle contraction, Non-alcoholic fatty liver disease (NAFLD), Alzheimer's disease, Parkinson's disease, Huntington's disease	-1.27844	-0.354383	0.00868478
ENSMUSG00000036751	Cox6b1	cytochrome c oxidase, subunit VIb polypeptide 1	protein_coding	Oxidative phosphorylation, Cardiac muscle contraction, Non-alcoholic fatty liver disease (NAFLD), Alzheimer's disease, Parkinson's disease, Huntington's disease	-1.29207	-0.369685	0.00475769
ENSMUSG00000074218	Cox7a1	cytochrome c oxidase subunit VIIa 1	protein_coding	Oxidative phosphorylation, Cardiac muscle contraction, Non-alcoholic fatty liver disease (NAFLD), Alzheimer's disease, Parkinson's disease, Huntington's disease	-2.51451	-1.33028	0.00629715
ENSMUSG00000032330	Cox7a2	cytochrome c oxidase subunit VIIa 2	protein_coding	Oxidative phosphorylation, Cardiac muscle contraction, Non-alcoholic fatty liver disease (NAFLD), Alzheimer's disease, Parkinson's disease, Huntington's disease	-1.25241	-0.32471	0.00159193
ENSMUSG00000017778	Cox7c	cytochrome c oxidase subunit VIIc	protein_coding	Oxidative phosphorylation, Cardiac muscle contraction, Non-alcoholic fatty liver disease (NAFLD), Alzheimer's disease, Parkinson's disease, Huntington's disease	-1.31705	-0.397314	0.00151588
ENSMUSG00000025488	Cox8b	cytochrome c oxidase subunit VIIIb	protein_coding	Oxidative phosphorylation, Cardiac muscle contraction, Non-alcoholic fatty liver disease (NAFLD), Alzheimer's disease, Parkinson's disease, Huntington's disease	-1.82614	-0.868794	0.00988683
ENSMUSG00000025196	Cpn1	carboxypeptidase N, polypeptide 1	protein_coding	-	7.43378	2.8941	0.00439406
ENSMUSG00000034361	Cpne2	copine II	protein_coding	-	1.30875	0.388189	0.00907472
ENSMUSG00000028228	Cpne3	copine III	protein_coding	-	1.10861	0.148755	0.00938006
ENSMUSG00000035041	Creb3l3	cAMP responsive element binding protein 3-like 3	protein_coding	cGMP-PKG signaling pathway, cAMP signaling pathway, PI3K-Akt signaling pathway, AMPK signaling pathway, Longevity regulating pathway, Adrenergic signaling in cardiomyocytes, TNF signaling pathway, Cholinergic synapse, Dopaminergic synapse, Insulin secretion, Estrogen signaling pathway, Melanogenesis, Thyroid hormone synthesis, Glucagon signaling pathway, Aldosterone synthesis and secretion, Relax…	2.19765	1.13596	0.00378423
ENSMUSG00000053007	Creb5	cAMP responsive element binding protein 5	protein_coding	cGMP-PKG signaling pathway, cAMP signaling pathway, PI3K-Akt signaling pathway, AMPK signaling pathway, Longevity regulating pathway, Adrenergic signaling in cardiomyocytes, TNF signaling pathway, Cholinergic synapse, Dopaminergic synapse, Insulin secretion, Estrogen signaling pathway, Thyroid hormone synthesis, Glucagon signaling pathway, Aldosterone synthesis and secretion, Relaxin signaling pa…	1.576	0.656269	0.000749363
ENSMUSG00000042401	Crtac1	cartilage acidic protein 1	protein_coding	-	2.47424	1.30698	0.00623331
ENSMUSG00000030905	Crym	crystallin, mu	protein_coding	-	-2.07103	-1.05035	0.00829616
ENSMUSG00000058240	Cryzl1	crystallin, zeta (quinone reductase)-like 1	protein_coding	-	1.15304	0.205439	0.00368491
ENSMUSG00000005683	Cs	citrate synthase	protein_coding	Citrate cycle (TCA cycle), Glyoxylate and dicarboxylate metabolism	-1.35268	-0.435816	0.00128425
ENSMUSG00000042042	Csgalnact2	chondroitin sulfate N-acetylgalactosaminyltransferase 2	protein_coding	Glycosaminoglycan biosynthesis - chondroitin sulfate / dermatan sulfate	1.18034	0.239207	0.00475785
ENSMUSG00000031957	Ctrb1	chymotrypsinogen B1	protein_coding	Pancreatic secretion, Protein digestion and absorption	2.23003	1.15706	0.00535031
ENSMUSG00000021477	Ctsl	cathepsin L	protein_coding	Autophagy - animal, Lysosome, Phagosome, Apoptosis, Antigen processing and presentation, Proteoglycans in cancer, Rheumatoid arthritis, Fluid shear stress and atherosclerosis	1.36196	0.445685	0.00533959
ENSMUSG00000040205	Cuzd1	CUB and zona pellucida-like domains 1	protein_coding	-	5.01552	2.3264	0.000519171
ENSMUSG00000022551	Cyc1	cytochrome c-1	protein_coding	Oxidative phosphorylation, Cardiac muscle contraction, Non-alcoholic fatty liver disease (NAFLD), Alzheimer's disease, Parkinson's disease, Huntington's disease	-1.34388	-0.426403	0.00134078
ENSMUSG00000063694	Cycs	cytochrome c, somatic	protein_coding	Sulfur metabolism, p53 signaling pathway, Apoptosis, Apoptosis - multiple species, Non-alcoholic fatty liver disease (NAFLD), Alzheimer's disease, Parkinson's disease, Amyotrophic lateral sclerosis (ALS), Huntington's disease, Legionellosis, Toxoplasmosis, Tuberculosis, Hepatitis B, Influenza A, Kaposi's sarcoma-associated herpesvirus infection, Herpes simplex infection, Pathways in cancer, Color…	-1.46043	-0.546389	0.000352912
ENSMUSG00000003555	Cyp17a1	cytochrome P450, family 17, subfamily a, polypeptide 1	protein_coding	Steroid hormone biosynthesis, Ovarian steroidogenesis, Prolactin signaling pathway	6.09057	2.60658	0.0082976
ENSMUSG00000025197	Cyp2c44	cytochrome P450, family 2, subfamily c, polypeptide 44	protein_coding	Steroid hormone biosynthesis, Arachidonic acid metabolism, Linoleic acid metabolism, Retinol metabolism, Serotonergic synapse, Inflammatory mediator regulation of TRP channels, Chemical carcinogenesis	2.80899	1.49005	0.00715455
ENSMUSG00000022445	Cyp2d26	cytochrome P450, family 2, subfamily d, polypeptide 26	protein_coding	Steroid hormone biosynthesis, Serotonergic synapse	6.86921	2.78014	0.00953758
ENSMUSG00000027983	Cyp2u1	cytochrome P450, family 2, subfamily u, polypeptide 1	protein_coding	Arachidonic acid metabolism	-1.32552	-0.406557	0.00887346
ENSMUSG00000029727	Cyp3a13	cytochrome P450, family 3, subfamily a, polypeptide 13	protein_coding	Steroid hormone biosynthesis, Linoleic acid metabolism, Retinol metabolism, Chemical carcinogenesis	4.4709	2.16056	0.000343189
ENSMUSG00000061292	Cyp3a59	cytochrome P450, family 3, subfamily a, polypeptide 59	protein_coding	-	5.71555	2.51489	0.00289296
ENSMUSG00000024292	Cyp4f14	cytochrome P450, family 4, subfamily f, polypeptide 14	protein_coding	Arachidonic acid metabolism	3.10458	1.6344	0.00482406
ENSMUSG00000073424	Cyp4f15	cytochrome P450, family 4, subfamily f, polypeptide 15	protein_coding	-	7.43334	2.89401	0.000479807
ENSMUSG00000079057	Cyp4v3	cytochrome P450, family 4, subfamily v, polypeptide 3	protein_coding	-	1.19219	0.253618	0.00510691
ENSMUSG00000001467	Cyp51	cytochrome P450, family 51	protein_coding	Steroid biosynthesis	-1.61722	-0.693513	0.00970184
ENSMUSG00000055639	Dach1	dachshund 1 (Drosophila)	protein_coding	-	-1.61074	-0.687728	0.0049192
ENSMUSG00000026571	Dcaf6	DDB1 and CUL4 associated factor 6	protein_coding	-	-1.2704	-0.345285	0.00722533
ENSMUSG00000035107	Dcbld2	discoidin, CUB and LCCL domain containing 2	protein_coding	-	1.22359	0.29112	0.00820186
ENSMUSG00000042672	Dcst1	DC-STAMP domain containing 1	protein_coding	-	1.75306	0.809874	0.00184013
ENSMUSG00000109293	Dcst2	DC-STAMP domain containing 2	protein_coding	-	1.27665	0.352366	0.00677119
ENSMUSG00000028194	Ddah1	dimethylarginine dimethylaminohydrolase 1	protein_coding	-	1.48105	0.566621	0.00972943
ENSMUSG00000026674	Ddr2	discoidin domain receptor family, member 2	protein_coding	-	1.34757	0.43036	0.00143412
ENSMUSG00000017999	Ddx27	DEAD (Asp-Glu-Ala-Asp) box polypeptide 27	protein_coding	-	-1.12847	-0.174366	0.00812533
ENSMUSG00000044748	Defb1	defensin beta 1	protein_coding	-	-4.36268	-2.12522	0.00333161
ENSMUSG00000053641	Dennd4a	DENN/MADD domain containing 4A	protein_coding	-	-1.2786	-0.354567	0.00545945
ENSMUSG00000021094	Dhrs7	dehydrogenase/reductase (SDR family) member 7	protein_coding	-	-1.53523	-0.618459	2.85099e-05
ENSMUSG00000018425	Dhx40	DEAH (Asp-Glu-Ala-His) box polypeptide 40	protein_coding	-	1.18795	0.248479	0.000800413
ENSMUSG00000034480	Diaph2	diaphanous related formin 2	protein_coding	Regulation of actin cytoskeleton	1.18288	0.242308	0.00506854
ENSMUSG00000020231	Dip2a	disco interacting protein 2 homolog A	protein_coding	-	-1.20312	-0.266776	0.00119343
ENSMUSG00000000168	Dlat	dihydrolipoamide S-acetyltransferase (E2 component of pyruvate dehydrogenase complex)	protein_coding	Glycolysis / Gluconeogenesis, Citrate cycle (TCA cycle), Pyruvate metabolism	-1.42292	-0.508854	0.0017749
ENSMUSG00000031523	Dlc1	deleted in liver cancer 1	protein_coding	-	1.30598	0.385132	0.00975881
ENSMUSG00000004789	Dlst	dihydrolipoamide S-succinyltransferase (E2 component of 2-oxo-glutarate complex)	protein_coding	Citrate cycle (TCA cycle), Lysine degradation	-1.31039	-0.389991	0.00251333
ENSMUSG00000041268	Dmxl2	Dmx-like 2	protein_coding	-	1.20861	0.273345	0.00254142
ENSMUSG00000052273	Dnah3	dynein, axonemal, heavy chain 3	protein_coding	Huntington's disease	1.61582	0.692269	0.0014315
ENSMUSG00000096141	Dnah7a	dynein, axonemal, heavy chain 7A	protein_coding	Huntington's disease	-2.06529	-1.04634	0.0046852
ENSMUSG00000039768	Dnajc11	DnaJ heat shock protein family (Hsp40) member C11	protein_coding	-	-1.20112	-0.264378	0.000720696
ENSMUSG00000042523	Dnal1	dynein, axonemal, light chain 1	protein_coding	Huntington's disease	1.21158	0.276887	0.00637808
ENSMUSG00000020057	Dram1	DNA-damage regulated autophagy modulator 1	protein_coding	-	1.36198	0.445702	0.0027495
ENSMUSG00000027900	Dram2	DNA-damage regulated autophagy modulator 2	protein_coding	-	1.21463	0.280522	0.00865776
ENSMUSG00000056598	Drc3	dynein regulatory complex subunit 3	protein_coding	-	1.53205	0.615462	0.00369503
ENSMUSG00000038702	Dsel	dermatan sulfate epimerase-like	protein_coding	-	1.38202	0.46678	0.00397886
ENSMUSG00000018983	E2f2	E2F transcription factor 2	protein_coding	Cell cycle, Cellular senescence, Hepatitis B, HTLV-I infection, Kaposi's sarcoma-associated herpesvirus infection, Pathways in cancer, MicroRNAs in cancer, Pancreatic cancer, Glioma, Prostate cancer, Melanoma, Bladder cancer, Chronic myeloid leukemia, Small cell lung cancer, Non-small cell lung cancer, Breast cancer, Hepatocellular carcinoma	-1.38695	-0.471912	0.00233065
ENSMUSG00000066839	Ecsit	ECSIT signalling integrator	protein_coding	MAPK signaling pathway	-1.21057	-0.275691	0.00240895
ENSMUSG00000071392	Ect2l	epithelial cell transforming sequence 2 oncogene-like	protein_coding	-	2.50202	1.32309	0.0012959
ENSMUSG00000026921	Egfl7	EGF-like domain 7	protein_coding	-	-1.24516	-0.316329	0.00815991
ENSMUSG00000024841	Eif1ad	eukaryotic translation initiation factor 1A domain containing	protein_coding	-	-1.14279	-0.192557	0.00321928
ENSMUSG00000021364	Elovl2	elongation of very long chain fatty acids (FEN1/Elo2, SUR4/Elo3, yeast)-like 2	protein_coding	Fatty acid elongation, Biosynthesis of unsaturated fatty acids	5.2169	2.38319	0.00914629
ENSMUSG00000043969	Emx2	empty spiracles homeobox 2	protein_coding	-	1.60425	0.681898	0.00125587
ENSMUSG00000063524	Eno1	enolase 1, alpha non-neuron	protein_coding	Glycolysis / Gluconeogenesis, RNA degradation, HIF-1 signaling pathway	-1.42815	-0.514152	0.000166686
ENSMUSG00000002808	Epdr1	ependymin related protein 1 (zebrafish)	protein_coding	-	1.53574	0.618934	0.00362991
ENSMUSG00000001036	Epn2	epsin 2	protein_coding	Endocytosis	-1.13669	-0.184833	0.00803235
ENSMUSG00000028552	Eps15	epidermal growth factor receptor pathway substrate 15	protein_coding	Endocytosis	1.12806	0.173843	0.00215513
ENSMUSG00000015766	Eps8	epidermal growth factor receptor pathway substrate 8	protein_coding	-	1.40123	0.486695	0.00633336
ENSMUSG00000020311	Erlec1	endoplasmic reticulum lectin 1	protein_coding	Protein processing in endoplasmic reticulum	1.16163	0.216146	0.00290907
ENSMUSG00000024955	Esrra	estrogen related receptor, alpha	protein_coding	-	-1.26428	-0.338319	0.00590567
ENSMUSG00000004610	Etfb	electron transferring flavoprotein, beta polypeptide	protein_coding	-	-1.40005	-0.485476	0.0097163
ENSMUSG00000019232	Etnppl	ethanolamine phosphate phospholyase	protein_coding	Glycerophospholipid metabolism	7.74436	2.95315	0.000343695
ENSMUSG00000004151	Etv1	ets variant 1	protein_coding	Transcriptional misregulation in cancer	1.68415	0.75202	0.00674037
ENSMUSG00000043251	Exoc3l	exocyst complex component 3-like	protein_coding	-	-1.35388	-0.4371	0.00622017
ENSMUSG00000074030	Exoc8	exocyst complex component 8	protein_coding	-	-1.17159	-0.228474	0.00893407
ENSMUSG00000061731	Ext1	exostoses (multiple) 1	protein_coding	Glycosaminoglycan biosynthesis - heparan sulfate / heparin	1.29774	0.375997	0.00573857
ENSMUSG00000010461	Eya4	EYA transcriptional coactivator and phosphatase 4	protein_coding	-	2.15221	1.10582	0.00425068
ENSMUSG00000031645	F11	coagulation factor XI	protein_coding	Complement and coagulation cascades	8.45788	3.0803	0.00126502
ENSMUSG00000050147	F2rl3	coagulation factor II (thrombin) receptor-like 3	protein_coding	Rap1 signaling pathway, Neuroactive ligand-receptor interaction, Complement and coagulation cascades, Platelet activation, Pathways in cancer	-1.96426	-0.973984	0.00363745
ENSMUSG00000090942	F830016B08Rik	RIKEN cDNA F830016B08 gene	protein_coding	-	1.93958	0.955745	0.000371574
ENSMUSG00000027533	Fabp5	fatty acid binding protein 5, epidermal	protein_coding	PPAR signaling pathway	-1.53697	-0.620088	0.00107974
ENSMUSG00000049687	Fam109b	family with sequence similarity 109, member B	protein_coding	-	1.36415	0.447999	0.0041382
ENSMUSG00000048388	Fam171b	family with sequence similarity 171, member B	protein_coding	-	1.83552	0.876192	0.000514304
ENSMUSG00000057068	Fam47e	family with sequence similarity 47, member E	protein_coding	-	4.03338	2.01199	0.00329099
ENSMUSG00000058966	Fam57b	family with sequence similarity 57, member B	protein_coding	-	-1.72702	-0.788286	0.00154286
ENSMUSG00000036186	Fam69b	family with sequence similarity 69, member B	protein_coding	-	-1.5731	-0.653613	0.00496998
ENSMUSG00000006369	Fbln1	fibulin 1	protein_coding	-	1.68969	0.756755	0.00271919
ENSMUSG00000027204	Fbn1	fibrillin 1	protein_coding	-	1.83944	0.87927	0.00838646
ENSMUSG00000039753	Fbxl5	F-box and leucine-rich repeat protein 5	protein_coding	-	1.15092	0.202782	0.00962297
ENSMUSG00000031565	Fgfr1	fibroblast growth factor receptor 1	protein_coding	MAPK signaling pathway, Ras signaling pathway, Rap1 signaling pathway, PI3K-Akt signaling pathway, Adherens junction, Signaling pathways regulating pluripotency of stem cells, Regulation of actin cytoskeleton, Pathways in cancer, Proteoglycans in cancer, Prostate cancer, Melanoma, Breast cancer, Central carbon metabolism in cancer	1.26294	0.33679	0.00773218
ENSMUSG00000023092	Fhl1	four and a half LIM domains 1	protein_coding	Jak-STAT signaling pathway	1.96748	0.976351	0.00109598
ENSMUSG00000014778	Fhod1	formin homology 2 domain containing 1	protein_coding	-	-1.17661	-0.234639	0.00337372
ENSMUSG00000068699	Flnc	filamin C, gamma	protein_coding	MAPK signaling pathway, Focal adhesion, Salmonella infection, Proteoglycans in cancer	3.27571	1.71181	0.00746745
ENSMUSG00000047787	Flrt1	fibronectin leucine rich transmembrane protein 1	protein_coding	-	-1.9749	-0.981779	0.00445197
ENSMUSG00000047414	Flrt2	fibronectin leucine rich transmembrane protein 2	protein_coding	-	1.56863	0.649502	0.00552789
ENSMUSG00000026691	Fmo3	flavin containing monooxygenase 3	protein_coding	Drug metabolism - cytochrome P450	4.43269	2.14818	0.00503159
ENSMUSG00000028088	Fmo5	flavin containing monooxygenase 5	protein_coding	Drug metabolism - cytochrome P450	1.52398	0.607842	0.0002925
ENSMUSG00000026193	Fn1	fibronectin 1	protein_coding	PI3K-Akt signaling pathway, Focal adhesion, ECM-receptor interaction, Regulation of actin cytoskeleton, AGE-RAGE signaling pathway in diabetic complications, Bacterial invasion of epithelial cells, Amoebiasis, Human papillomavirus infection, Pathways in cancer, Proteoglycans in cancer, Small cell lung cancer	1.64792	0.720645	0.00973526
ENSMUSG00000025175	Fn3k	fructosamine 3 kinase	protein_coding	-	-1.42894	-0.514949	0.00602609
ENSMUSG00000033487	Fndc3a	fibronectin type III domain containing 3A	protein_coding	-	1.21983	0.286681	0.000331432
ENSMUSG00000039286	Fndc3b	fibronectin type III domain containing 3B	protein_coding	-	1.32579	0.406847	0.000284684
ENSMUSG00000035992	Fnip1	folliculin interacting protein 1	protein_coding	mTOR signaling pathway	1.24055	0.310975	0.00401985
ENSMUSG00000061175	Fnip2	folliculin interacting protein 2	protein_coding	mTOR signaling pathway	1.14337	0.193294	0.00819234
ENSMUSG00000042353	Frem3	Fras1 related extracellular matrix protein 3	protein_coding	-	1.46294	0.548875	0.00980839
ENSMUSG00000024816	Frmd8	FERM domain containing 8	protein_coding	-	-1.17694	-0.235046	0.00645351
ENSMUSG00000029581	Fscn1	fascin actin-bundling protein 1	protein_coding	-	-1.53341	-0.61674	0.00117309
ENSMUSG00000025466	Fuom	fucose mutarotase	protein_coding	-	-1.39048	-0.475581	0.00167058
ENSMUSG00000021065	Fut8	fucosyltransferase 8	protein_coding	N-Glycan biosynthesis, Glycosaminoglycan biosynthesis - keratan sulfate, Transcriptional misregulation in cancer	1.17843	0.236869	0.00335838
ENSMUSG00000028671	Gale	galactose-4-epimerase, UDP	protein_coding	Galactose metabolism, Amino sugar and nucleotide sugar metabolism	-1.48374	-0.569238	0.000194937
ENSMUSG00000029777	Gars	glycyl-tRNA synthetase	protein_coding	Aminoacyl-tRNA biosynthesis	-1.12387	-0.168469	0.00740622
ENSMUSG00000015627	Gata5	GATA binding protein 5	protein_coding	-	1.62811	0.703195	0.00937431
ENSMUSG00000005836	Gata6	GATA binding protein 6	protein_coding	-	-1.31733	-0.397617	0.00506387
ENSMUSG00000025127	Gcgr	glucagon receptor	protein_coding	Neuroactive ligand-receptor interaction, Glucagon signaling pathway	1.68121	0.749496	0.005282
ENSMUSG00000021360	Gcnt2	glucosaminyl (N-acetyl) transferase 2, I-branching enzyme	protein_coding	Glycosphingolipid biosynthesis - lacto and neolacto series	1.394	0.479234	0.00664829
ENSMUSG00000021218	Gdi2	guanosine diphosphate (GDP) dissociation inhibitor 2	protein_coding	-	1.07316	0.101867	0.00998186
ENSMUSG00000030703	Gdpd3	glycerophosphodiester phosphodiesterase domain containing 3	protein_coding	-	-1.32063	-0.401227	0.00221907
ENSMUSG00000035314	Gdpd5	glycerophosphodiester phosphodiesterase domain containing 5	protein_coding	-	-1.3445	-0.427071	0.000839129
ENSMUSG00000051335	Gfod1	glucose-fructose oxidoreductase domain containing 1	protein_coding	-	-1.2343	-0.303695	0.00586612
ENSMUSG00000020363	Gfpt2	glutamine fructose-6-phosphate transaminase 2	protein_coding	Alanine, aspartate and glutamate metabolism, Amino sugar and nucleotide sugar metabolism, Insulin resistance	1.68124	0.749524	0.00601389
ENSMUSG00000025089	Gfra1	glial cell line derived neurotrophic factor family receptor alpha 1	protein_coding	-	1.90261	0.927978	0.00340483
ENSMUSG00000019433	Gipc1	GIPC PDZ domain containing family, member 1	protein_coding	-	-1.16149	-0.215976	0.00248678
ENSMUSG00000024827	Gldc	glycine decarboxylase	protein_coding	Glycine, serine and threonine metabolism, Glyoxylate and dicarboxylate metabolism	1.53553	0.618739	0.00258855
ENSMUSG00000031286	Glt28d2	glycosyltransferase 28 domain containing 2	protein_coding	N-Glycan biosynthesis	-1.45301	-0.539047	0.00314551
ENSMUSG00000021916	Glt8d1	glycosyltransferase 8 domain containing 1	protein_coding	-	1.22364	0.291179	0.000261178
ENSMUSG00000046811	Gltpd2	glycolipid transfer protein domain containing 2	protein_coding	-	4.29991	2.10431	0.00551538
ENSMUSG00000075512	Gm1587	predicted gene 1587	protein_coding	-	2.05479	1.03899	0.00256751
ENSMUSG00000094526	Gm21451	predicted gene, 21451	unprocessed_pseudogene	-	1.67598	0.745009	0.00326368
ENSMUSG00000055138	Gm4861	predicted gene 4861	protein_coding	-	3.35951	1.74825	0.00313508
ENSMUSG00000047227	Gm527	predicted gene 527	protein_coding	-	1.43493	0.520984	0.000411236
ENSMUSG00000059645	Gm7361	predicted gene 7361	protein_coding	-	4.90177	2.2933	0.00758595
ENSMUSG00000094430	Gm933	predicted gene 933	protein_coding	-	-3.61492	-1.85396	0.00450709
ENSMUSG00000029713	Gnb2	guanine nucleotide binding protein (G protein), beta 2	protein_coding	Ras signaling pathway, Chemokine signaling pathway, PI3K-Akt signaling pathway, Apelin signaling pathway, Circadian entrainment, Retrograde endocannabinoid signaling, Glutamatergic synapse, Cholinergic synapse, Serotonergic synapse, GABAergic synapse, Dopaminergic synapse, Relaxin signaling pathway, Morphine addiction, Alcoholism, Kaposi's sarcoma-associated herpesvirus infection, Pathways in can…	-1.15695	-0.210328	0.00427674
ENSMUSG00000021303	Gng4	guanine nucleotide binding protein (G protein), gamma 4	protein_coding	Ras signaling pathway, Chemokine signaling pathway, PI3K-Akt signaling pathway, Apelin signaling pathway, Circadian entrainment, Retrograde endocannabinoid signaling, Glutamatergic synapse, Cholinergic synapse, Serotonergic synapse, GABAergic synapse, Dopaminergic synapse, Relaxin signaling pathway, Morphine addiction, Alcoholism, Kaposi's sarcoma-associated herpesvirus infection, Pathways in can…	1.8929	0.920594	0.00799556
ENSMUSG00000030245	Golt1b	golgi transport 1B	protein_coding	-	1.17708	0.235207	0.00114524
ENSMUSG00000055653	Gpc3	glypican 3	protein_coding	Proteoglycans in cancer	1.61418	0.690803	0.00504141
ENSMUSG00000023019	Gpd1	glycerol-3-phosphate dehydrogenase 1 (soluble)	protein_coding	Glycerophospholipid metabolism	-1.49864	-0.583652	0.000771491
ENSMUSG00000026827	Gpd2	glycerol phosphate dehydrogenase 2, mitochondrial	protein_coding	Glycerophospholipid metabolism	-1.38714	-0.47211	0.00761867
ENSMUSG00000036427	Gpi1	glucose phosphate isomerase 1	protein_coding	Glycolysis / Gluconeogenesis, Pentose phosphate pathway, Starch and sucrose metabolism, Amino sugar and nucleotide sugar metabolism	-1.35171	-0.434787	0.000288598
ENSMUSG00000037661	Gpr160	G protein-coupled receptor 160	protein_coding	-	1.30777	0.387111	0.00478291
ENSMUSG00000071531	Gprin2	G protein regulated inducer of neurite outgrowth 2	protein_coding	-	-2.27691	-1.18708	0.00312766
ENSMUSG00000019312	Grb7	growth factor receptor bound protein 7	protein_coding	-	-1.95281	-0.965555	0.00584185
ENSMUSG00000042249	Grk3	G protein-coupled receptor kinase 3	protein_coding	Chemokine signaling pathway, Endocytosis, Hedgehog signaling pathway, Glutamatergic synapse, Olfactory transduction, Morphine addiction	-1.32527	-0.406286	0.00785187
ENSMUSG00000029198	Grpel1	GrpE-like 1, mitochondrial	protein_coding	-	-1.17955	-0.238234	0.00962448
ENSMUSG00000038515	Grtp1	GH regulated TBC protein 1	protein_coding	-	-1.28518	-0.361975	0.00825259
ENSMUSG00000067995	Gtf2f2	general transcription factor IIF, polypeptide 2	protein_coding	Basal transcription factors	-1.17642	-0.234408	0.00321902
ENSMUSG00000042535	Gtpbp1	GTP binding protein 1	protein_coding	-	-1.17745	-0.235665	0.00249218
ENSMUSG00000000031	H19	H19, imprinted maternally expressed transcript	lincRNA	-	5.45471	2.4475	0.00637337
ENSMUSG00000037894	H2afz	H2A histone family, member Z	protein_coding	Necroptosis, Alcoholism, Systemic lupus erythematosus	-1.17923	-0.23784	0.0042494
ENSMUSG00000028497	Hacd4	3-hydroxyacyl-CoA dehydratase 4	protein_coding	Fatty acid elongation, Biosynthesis of unsaturated fatty acids	1.58864	0.667791	0.0082573
ENSMUSG00000025745	Hadha	hydroxyacyl-Coenzyme A dehydrogenase/3-ketoacyl-Coenzyme A thiolase/enoyl-Coenzyme A hydratase (trifunctional protein), alpha subunit	protein_coding	Fatty acid elongation, Fatty acid degradation, Valine, leucine and isoleucine degradation, Lysine degradation, Tryptophan metabolism, beta-Alanine metabolism, Propanoate metabolism, Butanoate metabolism, Biosynthesis of unsaturated fatty acids	-1.36059	-0.444236	0.00368507
ENSMUSG00000002996	Hbp1	high mobility group box transcription factor 1	protein_coding	-	1.16647	0.22215	0.0058903
ENSMUSG00000031352	Hccs	holocytochrome c synthetase	protein_coding	Porphyrin and chlorophyll metabolism	-1.16972	-0.226162	0.00855692
ENSMUSG00000000295	Hddc2	HD domain containing 2	protein_coding	-	-1.23679	-0.306599	0.00276538
ENSMUSG00000038422	Hdhd3	haloacid dehalogenase-like hydrolase domain containing 3	protein_coding	-	-1.68049	-0.748879	0.000641621
ENSMUSG00000075254	Heg1	heart development protein with EGF-like domains 1	protein_coding	-	1.3002	0.378737	0.0045545
ENSMUSG00000021260	Hhipl1	hedgehog interacting protein-like 1	protein_coding	-	1.68908	0.75624	0.000675408
ENSMUSG00000034586	Hid1	HID1 domain containing	protein_coding	-	-1.30355	-0.382449	0.0062841
ENSMUSG00000038412	Higd1a	HIG1 domain family, member 1A	protein_coding	-	-1.21365	-0.279352	0.00514291
ENSMUSG00000036181	Hist1h1c	histone cluster 1, H1c	protein_coding	-	-1.32622	-0.40732	0.00706628
ENSMUSG00000058385	Hist1h2bg	histone cluster 1, H2bg	protein_coding	Alcoholism, Viral carcinogenesis, Systemic lupus erythematosus	1.56029	0.641812	0.0093355
ENSMUSG00000000628	Hk2	hexokinase 2	protein_coding	Glycolysis / Gluconeogenesis, Fructose and mannose metabolism, Galactose metabolism, Starch and sucrose metabolism, Amino sugar and nucleotide sugar metabolism, Neomycin, kanamycin and gentamicin biosynthesis, HIF-1 signaling pathway, Insulin signaling pathway, Type II diabetes mellitus, Carbohydrate digestion and absorption, Central carbon metabolism in cancer	-1.5883	-0.667487	0.00436867
ENSMUSG00000055632	Hmcn2	hemicentin 2	protein_coding	-	1.61971	0.695735	0.00302622
ENSMUSG00000020232	Hmg20b	high mobility group 20B	protein_coding	-	-1.17694	-0.235044	0.00323
ENSMUSG00000021670	Hmgcr	3-hydroxy-3-methylglutaryl-Coenzyme A reductase	protein_coding	Terpenoid backbone biosynthesis, AMPK signaling pathway, Bile secretion	-1.26731	-0.341768	0.00956525
ENSMUSG00000059325	Hopx	HOP homeobox	protein_coding	-	-1.31921	-0.399676	0.0012331
ENSMUSG00000029445	Hpd	4-hydroxyphenylpyruvic acid dioxygenase	protein_coding	Ubiquinone and other terpenoid-quinone biosynthesis, Tyrosine metabolism, Phenylalanine metabolism	4.25549	2.08933	0.00131255
ENSMUSG00000043155	Hpdl	4-hydroxyphenylpyruvate dioxygenase-like	protein_coding	-	-1.72932	-0.790207	0.0085994
ENSMUSG00000025630	Hprt	hypoxanthine guanine phosphoribosyl transferase	protein_coding	Purine metabolism, Drug metabolism - other enzymes	1.16757	0.223513	0.00173792
ENSMUSG00000019301	Hsd17b1	hydroxysteroid (17-beta) dehydrogenase 1	protein_coding	Steroid hormone biosynthesis, Ovarian steroidogenesis	-1.57584	-0.656124	0.00408985
ENSMUSG00000019878	Hsf2	heat shock factor 2	protein_coding	-	1.19011	0.251099	0.00700561
ENSMUSG00000034997	Htr2a	5-hydroxytryptamine (serotonin) receptor 2A	protein_coding	Calcium signaling pathway, Neuroactive ligand-receptor interaction, Gap junction, Serotonergic synapse, Inflammatory mediator regulation of TRP channels	2.33753	1.22499	0.00513997
ENSMUSG00000029096	Htra3	HtrA serine peptidase 3	protein_coding	-	1.49174	0.576994	0.00659925
ENSMUSG00000041025	Iffo2	intermediate filament family orphan 2	protein_coding	-	-1.25814	-0.331287	0.00900768
ENSMUSG00000073490	Ifi207	interferon activated gene 207	protein_coding	NOD-like receptor signaling pathway	1.57889	0.658912	0.00532239
ENSMUSG00000028576	Ift74	intraflagellar transport 74	protein_coding	-	1.18354	0.243111	0.00992155
ENSMUSG00000037995	Igsf9	immunoglobulin superfamily, member 9	protein_coding	-	-1.3984	-0.483774	0.0034175
ENSMUSG00000016524	Il19	interleukin 19	protein_coding	Cytokine-cytokine receptor interaction, Jak-STAT signaling pathway	2.9967	1.58337	0.000414757
ENSMUSG00000026069	Il1rl1	interleukin 1 receptor-like 1	protein_coding	-	1.86516	0.899297	4.83215e-05
ENSMUSG00000024525	Impa2	inositol (myo)-1(or 4)-monophosphatase 2	protein_coding	Inositol phosphate metabolism, Phosphatidylinositol signaling system	-1.50992	-0.594475	0.0032768
ENSMUSG00000025405	Inhbc	inhibin beta-C	protein_coding	Cytokine-cytokine receptor interaction, TGF-beta signaling pathway, Signaling pathways regulating pluripotency of stem cells	4.068	2.02432	0.00375118
ENSMUSG00000045294	Insig1	insulin induced gene 1	protein_coding	-	-1.64932	-0.721871	0.00738077
ENSMUSG00000050957	Insl6	insulin-like 6	protein_coding	-	-1.3446	-0.427179	0.00684666
ENSMUSG00000005534	Insr	insulin receptor	protein_coding	Ras signaling pathway, Rap1 signaling pathway, cGMP-PKG signaling pathway, HIF-1 signaling pathway, FoxO signaling pathway, Phospholipase D signaling pathway, mTOR signaling pathway, PI3K-Akt signaling pathway, AMPK signaling pathway, Longevity regulating pathway, Longevity regulating pathway - multiple species, Adherens junction, Insulin signaling pathway, Ovarian steroidogenesis, Regulation of …	1.18729	0.247673	0.00337075
ENSMUSG00000034312	Iqsec1	IQ motif and Sec7 domain 1	protein_coding	Endocytosis	1.16285	0.217664	0.0088916
ENSMUSG00000031703	Itfg1	integrin alpha FG-GAP repeat containing 1	protein_coding	-	1.14274	0.192494	0.00818336
ENSMUSG00000032243	Itga11	integrin alpha 11	protein_coding	PI3K-Akt signaling pathway, Focal adhesion, ECM-receptor interaction, Regulation of actin cytoskeleton, Human papillomavirus infection, Hypertrophic cardiomyopathy (HCM), Arrhythmogenic right ventricular cardiomyopathy (ARVC), Dilated cardiomyopathy (DCM)	1.52603	0.609782	0.00735827
ENSMUSG00000037254	Itih2	inter-alpha trypsin inhibitor, heavy chain 2	protein_coding	-	2.34459	1.22933	0.00531992
ENSMUSG00000006522	Itih3	inter-alpha trypsin inhibitor, heavy chain 3	protein_coding	-	2.37791	1.2497	0.00336252
ENSMUSG00000057963	Itpk1	inositol 1,3,4-triphosphate 5/6 kinase	protein_coding	Inositol phosphate metabolism, Phosphatidylinositol signaling system	-1.30442	-0.383412	0.00287082
ENSMUSG00000002799	Jag2	jagged 2	protein_coding	Notch signaling pathway, Th1 and Th2 cell differentiation, Breast cancer	-1.23196	-0.300952	0.00680217
ENSMUSG00000005505	Kbtbd4	kelch repeat and BTB (POZ) domain containing 4	protein_coding	-	-1.146	-0.196609	0.00164563
ENSMUSG00000047976	Kcna1	potassium voltage-gated channel, shaker-related subfamily, member 1	protein_coding	-	1.6204	0.69635	0.00216122
ENSMUSG00000050556	Kcnb1	potassium voltage gated channel, Shab-related subfamily, member 1	protein_coding	-	-1.44873	-0.534791	0.000728244
ENSMUSG00000030247	Kcnj8	potassium inwardly-rectifying channel, subfamily J, member 8	protein_coding	cGMP-PKG signaling pathway	-1.33248	-0.414111	0.00843855
ENSMUSG00000000794	Kcnn3	potassium intermediate/small conductance calcium-activated channel, subfamily N, member 3	protein_coding	Insulin secretion	2.51879	1.33273	0.00767282
ENSMUSG00000043673	Kcns3	potassium voltage-gated channel, delayed-rectifier, subfamily S, member 3	protein_coding	-	1.52543	0.609219	0.00636138
ENSMUSG00000009905	Kdsr	3-ketodihydrosphingosine reductase	protein_coding	Sphingolipid metabolism	1.19838	0.261088	0.00458038
ENSMUSG00000019932	Kera	keratocan	protein_coding	-	-2.03044	-1.02179	0.00351848
ENSMUSG00000022332	Khdrbs3	KH domain containing, RNA binding, signal transduction associated 3	protein_coding	-	-1.38867	-0.473709	0.00129033
ENSMUSG00000021294	Kif26a	kinesin family member 26A	protein_coding	-	-1.41737	-0.503219	0.00105813
ENSMUSG00000026585	Kifap3	kinesin-associated protein 3	protein_coding	-	1.20059	0.263748	0.00328084
ENSMUSG00000041734	Kirrel	kin of IRRE like (Drosophila)	protein_coding	-	1.2869	0.363902	0.00331363
ENSMUSG00000005672	Kit	KIT proto-oncogene receptor tyrosine kinase	protein_coding	Ras signaling pathway, Rap1 signaling pathway, Cytokine-cytokine receptor interaction, Phospholipase D signaling pathway, PI3K-Akt signaling pathway, Hematopoietic cell lineage, Melanogenesis, Pathways in cancer, Acute myeloid leukemia, Breast cancer, Central carbon metabolism in cancer	-1.53236	-0.615756	0.00567712
ENSMUSG00000074749	Kiz	kizuna centrosomal protein	protein_coding	-	1.22891	0.297381	0.00384682
ENSMUSG00000040714	Klc3	kinesin light chain 3	protein_coding	Salmonella infection	-1.75471	-0.811236	0.00661527
ENSMUSG00000030087	Klf15	Kruppel-like factor 15	protein_coding	-	1.5747	0.655081	0.00815814
ENSMUSG00000036782	Klhl13	kelch-like 13	protein_coding	Ubiquitin mediated proteolysis	1.34865	0.431513	0.00707917
ENSMUSG00000025597	Klhl4	kelch-like 4	protein_coding	-	-1.53188	-0.615307	0.00200217
ENSMUSG00000070923	Klhl9	kelch-like 9	protein_coding	Ubiquitin mediated proteolysis	1.15078	0.202611	0.00831492
ENSMUSG00000021929	Kpna3	karyopherin (importin) alpha 3	protein_coding	-	1.19584	0.258027	0.00686702
ENSMUSG00000055937	Krt28	keratin 28	protein_coding	-	-8.16736	-3.02987	0.00507461
ENSMUSG00000049382	Krt8	keratin 8	protein_coding	-	4.87539	2.28552	0.0034984
ENSMUSG00000025937	Lactb2	lactamase, beta 2	protein_coding	-	-1.33914	-0.42131	0.00590835
ENSMUSG00000030124	Lag3	lymphocyte-activation gene 3	protein_coding	-	-1.37202	-0.456301	0.00081344
ENSMUSG00000015647	Lama5	laminin, alpha 5	protein_coding	PI3K-Akt signaling pathway, Focal adhesion, ECM-receptor interaction, Toxoplasmosis, Amoebiasis, Human papillomavirus infection, Pathways in cancer, Small cell lung cancer	-1.19879	-0.261579	0.00138801
ENSMUSG00000002900	Lamb1	laminin B1	protein_coding	PI3K-Akt signaling pathway, Focal adhesion, ECM-receptor interaction, Toxoplasmosis, Amoebiasis, Human papillomavirus infection, Pathways in cancer, Small cell lung cancer	1.25814	0.331294	0.0034133
ENSMUSG00000026840	Lamc3	laminin gamma 3	protein_coding	PI3K-Akt signaling pathway, Focal adhesion, ECM-receptor interaction, Toxoplasmosis, Amoebiasis, Human papillomavirus infection, Pathways in cancer, Small cell lung cancer	-1.27616	-0.351806	0.00415641
ENSMUSG00000016534	Lamp2	lysosomal-associated membrane protein 2	protein_coding	Autophagy - animal, Lysosome, Phagosome, Tuberculosis	1.31901	0.399452	0.000326902
ENSMUSG00000020585	Laptm4a	lysosomal-associated protein transmembrane 4A	protein_coding	Lysosome	1.11818	0.161153	0.00782107
ENSMUSG00000035202	Lars2	leucyl-tRNA synthetase, mitochondrial	protein_coding	Aminoacyl-tRNA biosynthesis	-1.31649	-0.396701	0.00750397
ENSMUSG00000063229	Ldha	lactate dehydrogenase A	protein_coding	Glycolysis / Gluconeogenesis, Cysteine and methionine metabolism, Pyruvate metabolism, Propanoate metabolism, HIF-1 signaling pathway, Glucagon signaling pathway, Central carbon metabolism in cancer	-1.16891	-0.225162	0.00837366
ENSMUSG00000030246	Ldhb	lactate dehydrogenase B	protein_coding	Glycolysis / Gluconeogenesis, Cysteine and methionine metabolism, Pyruvate metabolism, Propanoate metabolism, Glucagon signaling pathway	-1.37021	-0.4544	0.0088582
ENSMUSG00000037295	Ldlrap1	low density lipoprotein receptor adaptor protein 1	protein_coding	Endocytosis	-1.16497	-0.220297	0.0025552
ENSMUSG00000005299	Letm1	leucine zipper-EF-hand containing transmembrane protein 1	protein_coding	-	-1.32983	-0.411241	0.000375161
ENSMUSG00000037353	Letmd1	LETM1 domain containing 1	protein_coding	-	-1.44168	-0.527747	0.000957102
ENSMUSG00000033595	Lgi3	leucine-rich repeat LGI family, member 3	protein_coding	-	2.32498	1.21722	0.00340988
ENSMUSG00000045312	Lhfpl2	lipoma HMGIC fusion partner-like 2	protein_coding	-	1.38769	0.47269	0.00766837
ENSMUSG00000018698	Lhx1	LIM homeobox protein 1	protein_coding	-	3.18401	1.67085	0.00849944
ENSMUSG00000020451	Limk2	LIM motif-containing protein kinase 2	protein_coding	Axon guidance, Fc gamma R-mediated phagocytosis, Regulation of actin cytoskeleton	-1.1542	-0.206894	0.0096913
ENSMUSG00000037216	Lipt1	lipoyltransferase 1	protein_coding	Lipoic acid metabolism	-1.39339	-0.478597	0.000955252
ENSMUSG00000073725	Lmbrd1	LMBR1 domain containing 1	protein_coding	Vitamin digestion and absorption	1.11954	0.162903	0.00373537
ENSMUSG00000087159	LOC101055907	periphilin-1-like	processed_transcript	-	2.1543	1.10722	0.00866283
ENSMUSG00000024529	Lox	lysyl oxidase	protein_coding	-	1.79947	0.847575	0.000641153
ENSMUSG00000034205	Loxl2	lysyl oxidase-like 2	protein_coding	-	1.69338	0.759905	0.00580623
ENSMUSG00000025185	Loxl4	lysyl oxidase-like 4	protein_coding	-	1.76348	0.818426	0.00984052
ENSMUSG00000040249	Lrp1	low density lipoprotein receptor-related protein 1	protein_coding	Alzheimer's disease, Malaria	1.33698	0.418982	0.0077117
ENSMUSG00000031637	Lrp2bp	Lrp2 binding protein	protein_coding	-	2.20674	1.14192	0.00414642
ENSMUSG00000033728	Lrrc14	leucine rich repeat containing 14	protein_coding	-	-1.22865	-0.297073	0.00533515
ENSMUSG00000049799	Lrrc19	leucine rich repeat containing 19	protein_coding	-	-2.37278	-1.24658	0.00753221
ENSMUSG00000027702	Lrrc34	leucine rich repeat containing 34	protein_coding	-	4.2238	2.07854	0.000999721
ENSMUSG00000047766	Lrrc49	leucine rich repeat containing 49	protein_coding	-	1.32685	0.408003	0.000180382
ENSMUSG00000015133	Lrrk1	leucine-rich repeat kinase 1	protein_coding	-	-1.19317	-0.254802	0.00632979
ENSMUSG00000030922	Lyrm1	LYR motif containing 1	protein_coding	-	1.28432	0.361005	0.00979546
ENSMUSG00000025245	Lztfl1	leucine zipper transcription factor-like 1	protein_coding	-	1.173	0.2302	0.00969046
ENSMUSG00000033207	Mamdc2	MAM domain containing 2	protein_coding	-	1.29909	0.377505	0.00927213
ENSMUSG00000024085	Man2a1	mannosidase 2, alpha 1	protein_coding	N-Glycan biosynthesis	1.26672	0.341095	0.00134798
ENSMUSG00000020623	Map2k6	mitogen-activated protein kinase kinase 6	protein_coding	MAPK signaling pathway, Rap1 signaling pathway, Cellular senescence, Osteoclast differentiation, Toll-like receptor signaling pathway, Fc epsilon RI signaling pathway, TNF signaling pathway, Inflammatory mediator regulation of TRP channels, GnRH signaling pathway, Amyotrophic lateral sclerosis (ALS), Toxoplasmosis, Influenza A, Kaposi's sarcoma-associated herpesvirus infection, Epstein-Barr virus…	-1.62948	-0.70441	0.00015296
ENSMUSG00000032577	Mapkapk3	mitogen-activated protein kinase-activated protein kinase 3	protein_coding	MAPK signaling pathway, VEGF signaling pathway	-1.31922	-0.399683	0.0090489
ENSMUSG00000024277	Mapre2	microtubule-associated protein, RP/EB family, member 2	protein_coding	-	1.12862	0.174559	0.00931112
ENSMUSG00000028979	Masp2	mannan-binding lectin serine peptidase 2	protein_coding	Complement and coagulation cascades, Staphylococcus aureus infection	2.10051	1.07074	0.00448626
ENSMUSG00000021596	Mctp1	multiple C2 domains, transmembrane 1	protein_coding	-	1.50096	0.585882	0.00229882
ENSMUSG00000019179	Mdh2	malate dehydrogenase 2, NAD (mitochondrial)	protein_coding	Citrate cycle (TCA cycle), Cysteine and methionine metabolism, Pyruvate metabolism, Glyoxylate and dicarboxylate metabolism	-1.23585	-0.305502	0.00597672
ENSMUSG00000029659	Medag	mesenteric estrogen dependent adipogenesis	protein_coding	-	1.55252	0.634614	0.000568548
ENSMUSG00000039270	Megf9	multiple EGF-like-domains 9	protein_coding	-	-1.27655	-0.352254	0.00188379
ENSMUSG00000051855	Mest	mesoderm specific transcript	protein_coding	-	-2.27282	-1.18449	0.0040644
ENSMUSG00000030116	Mfap5	microfibrillar associated protein 5	protein_coding	-	1.62273	0.698423	0.00883479
ENSMUSG00000027775	Mfsd1	major facilitator superfamily domain containing 1	protein_coding	-	1.19996	0.262982	0.00321475
ENSMUSG00000038528	Mfsd4b5	major facilitator superfamily domain containing 4B5	protein_coding	-	-3.40336	-1.76696	0.00856364
ENSMUSG00000034258	Mfsd7c	major facilitator superfamily domain containing 7C	protein_coding	-	1.47819	0.563832	0.00596667
ENSMUSG00000008035	Mid1ip1	Mid1 interacting protein 1 (gastrulation specific G12-like (zebrafish))	protein_coding	-	-2.07892	-1.05583	0.000330871
ENSMUSG00000050608	Minos1	mitochondrial inner membrane organizing system 1	protein_coding	-	-1.21386	-0.2796	0.00140957
ENSMUSG00000068011	Mkrn2os	makorin, ring finger protein 2, opposite strand	protein_coding	-	3.36338	1.74991	0.00688206
ENSMUSG00000005373	Mlxipl	MLX interacting protein-like	protein_coding	Insulin resistance, Non-alcoholic fatty liver disease (NAFLD)	-1.44996	-0.536018	0.00501534
ENSMUSG00000058183	Mmel1	membrane metallo-endopeptidase-like 1	protein_coding	-	-2.93453	-1.55313	0.00193969
ENSMUSG00000031790	Mmp15	matrix metallopeptidase 15	protein_coding	-	-1.28348	-0.360064	0.00426762
ENSMUSG00000023861	Mpc1	mitochondrial pyruvate carrier 1	protein_coding	-	-1.40822	-0.493872	0.00946845
ENSMUSG00000026568	Mpc2	mitochondrial pyruvate carrier 2	protein_coding	-	-1.37673	-0.461243	0.00299177
ENSMUSG00000098678	Mroh6	maestro heat-like repeat family member 6	protein_coding	-	-1.84508	-0.883684	0.00732392
ENSMUSG00000039640	Mrpl12	mitochondrial ribosomal protein L12	protein_coding	Ribosome	-1.33195	-0.413539	0.00127003
ENSMUSG00000024683	Mrpl16	mitochondrial ribosomal protein L16	protein_coding	Ribosome	-1.16136	-0.215815	0.00571593
ENSMUSG00000026087	Mrpl30	mitochondrial ribosomal protein L30	protein_coding	Ribosome	-1.15432	-0.207042	0.00915083
ENSMUSG00000034880	Mrpl34	mitochondrial ribosomal protein L34	protein_coding	Ribosome	-1.24174	-0.312367	0.00876814
ENSMUSG00000028622	Mrpl37	mitochondrial ribosomal protein L37	protein_coding	-	-1.12234	-0.166507	0.00233454
ENSMUSG00000030335	Mrpl51	mitochondrial ribosomal protein L51	protein_coding	-	-1.22426	-0.291914	0.00178208
ENSMUSG00000034729	Mrps10	mitochondrial ribosomal protein S10	protein_coding	Ribosome	-1.12294	-0.167287	0.0067068
ENSMUSG00000041632	Mrps27	mitochondrial ribosomal protein S27	protein_coding	-	-1.18208	-0.241333	0.00162076
ENSMUSG00000040269	Mrps28	mitochondrial ribosomal protein S28	protein_coding	-	-1.19474	-0.256702	0.00801435
ENSMUSG00000040112	Mrps35	mitochondrial ribosomal protein S35	protein_coding	-	-1.15937	-0.21334	0.00852432
ENSMUSG00000101389	Ms4a4a	membrane-spanning 4-domains, subfamily A, member 4A	protein_coding	-	2.13439	1.09382	0.00846443
ENSMUSG00000063011	Msln	mesothelin	protein_coding	-	3.42812	1.77742	0.000287465
ENSMUSG00000031762	Mt2	metallothionein 2	protein_coding	Mineral absorption	2.93887	1.55526	0.0039998
ENSMUSG00000004748	Mtfp1	mitochondrial fission process 1	protein_coding	-	-1.4476	-0.53366	0.00226767
ENSMUSG00000005667	Mthfd2	methylenetetrahydrofolate dehydrogenase (NAD+ dependent), methenyltetrahydrofolate cyclohydrolase	protein_coding	One carbon pool by folate	-1.29147	-0.369009	0.00790649
ENSMUSG00000028158	Mttp	microsomal triglyceride transfer protein	protein_coding	Fat digestion and absorption	1.42012	0.506009	0.0064878
ENSMUSG00000073830	Mup14	major urinary protein 14	protein_coding	-	7.42672	2.89273	0.000998891
ENSMUSG00000066153	Mup21	major urinary protein 21	protein_coding	-	7.49078	2.90512	0.0001275
ENSMUSG00000037169	Mycn	v-myc avian myelocytomatosis viral related oncogene, neuroblastoma derived	protein_coding	Transcriptional misregulation in cancer	-2.0604	-1.04292	0.0011529
ENSMUSG00000040752	Myh6	myosin, heavy polypeptide 6, cardiac muscle, alpha	protein_coding	Cardiac muscle contraction, Adrenergic signaling in cardiomyocytes, Thyroid hormone signaling pathway, Hypertrophic cardiomyopathy (HCM), Dilated cardiomyopathy (DCM), Viral myocarditis	2.81304	1.49213	0.00217297
ENSMUSG00000024048	Myl12a	myosin, light chain 12A, regulatory, non-sarcomeric	protein_coding	Focal adhesion, Tight junction, Platelet activation, Leukocyte transendothelial migration, Regulation of actin cytoskeleton	1.36241	0.446166	0.00594165
ENSMUSG00000025885	Myo5b	myosin VB	protein_coding	-	-1.67932	-0.74788	0.0090424
ENSMUSG00000010505	Myt1	myelin transcription factor 1	protein_coding	-	5.5029	2.46019	0.0060377
ENSMUSG00000001053	N4bp3	NEDD4 binding protein 3	protein_coding	-	-1.46664	-0.552511	0.00184657
ENSMUSG00000059278	Naa38	N(alpha)-acetyltransferase 38, NatC auxiliary subunit	protein_coding	-	-1.19715	-0.259608	0.0075262
ENSMUSG00000027438	Napb	N-ethylmaleimide sensitive fusion protein attachment protein beta	protein_coding	-	1.89756	0.924143	0.00435739
ENSMUSG00000056724	Nbeal2	neurobeachin-like 2	protein_coding	-	-1.19878	-0.261567	0.00377316
ENSMUSG00000047586	Nccrp1	non-specific cytotoxic cell receptor protein 1 homolog (zebrafish)	protein_coding	-	-2.66593	-1.41464	0.00482975
ENSMUSG00000066877	Nck2	non-catalytic region of tyrosine kinase adaptor protein 2	protein_coding	ErbB signaling pathway, Axon guidance, T cell receptor signaling pathway	-1.17654	-0.234544	0.00892312
ENSMUSG00000023009	Nckap5l	NCK-associated protein 5-like	protein_coding	-	-1.24354	-0.314449	0.00857246
ENSMUSG00000024425	Ndfip1	Nedd4 family interacting protein 1	protein_coding	-	1.13051	0.176978	0.00109612
ENSMUSG00000036564	Ndrg4	N-myc downstream regulated gene 4	protein_coding	-	2.01316	1.00946	0.00327293
ENSMUSG00000016427	Ndufa1	NADH dehydrogenase (ubiquinone) 1 alpha subcomplex, 1	protein_coding	Oxidative phosphorylation, Retrograde endocannabinoid signaling, Non-alcoholic fatty liver disease (NAFLD), Alzheimer's disease, Parkinson's disease, Huntington's disease	-1.22432	-0.291981	0.00903866
ENSMUSG00000002379	Ndufa11	NADH dehydrogenase (ubiquinone) 1 alpha subcomplex 11	protein_coding	Oxidative phosphorylation, Retrograde endocannabinoid signaling, Non-alcoholic fatty liver disease (NAFLD), Alzheimer's disease, Parkinson's disease, Huntington's disease	-1.3087	-0.388129	0.00112679
ENSMUSG00000023089	Ndufa5	NADH dehydrogenase (ubiquinone) 1 alpha subcomplex, 5	protein_coding	Oxidative phosphorylation, Retrograde endocannabinoid signaling, Non-alcoholic fatty liver disease (NAFLD), Alzheimer's disease, Parkinson's disease, Huntington's disease	-1.2611	-0.334679	0.00832387
ENSMUSG00000000399	Ndufa9	NADH dehydrogenase (ubiquinone) 1 alpha subcomplex, 9	protein_coding	Oxidative phosphorylation, Retrograde endocannabinoid signaling, Non-alcoholic fatty liver disease (NAFLD), Alzheimer's disease, Parkinson's disease, Huntington's disease	-1.26122	-0.334818	0.00260692
ENSMUSG00000031059	Ndufb11	NADH dehydrogenase (ubiquinone) 1 beta subcomplex, 11	protein_coding	Oxidative phosphorylation, Retrograde endocannabinoid signaling, Non-alcoholic fatty liver disease (NAFLD), Alzheimer's disease, Parkinson's disease, Huntington's disease	-1.19759	-0.260133	0.00811365
ENSMUSG00000027673	Ndufb5	NADH dehydrogenase (ubiquinone) 1 beta subcomplex, 5	protein_coding	Oxidative phosphorylation, Retrograde endocannabinoid signaling, Non-alcoholic fatty liver disease (NAFLD), Alzheimer's disease, Parkinson's disease, Huntington's disease	-1.23876	-0.3089	0.00575594
ENSMUSG00000033938	Ndufb7	NADH dehydrogenase (ubiquinone) 1 beta subcomplex, 7	protein_coding	Oxidative phosphorylation, Retrograde endocannabinoid signaling, Non-alcoholic fatty liver disease (NAFLD), Alzheimer's disease, Parkinson's disease, Huntington's disease	-1.24371	-0.314654	0.00744174
ENSMUSG00000025204	Ndufb8	NADH dehydrogenase (ubiquinone) 1 beta subcomplex 8	protein_coding	Oxidative phosphorylation, Retrograde endocannabinoid signaling, Non-alcoholic fatty liver disease (NAFLD), Alzheimer's disease, Parkinson's disease, Huntington's disease	-1.30245	-0.381223	0.00970872
ENSMUSG00000021764	Ndufs4	NADH dehydrogenase (ubiquinone) Fe-S protein 4	protein_coding	Oxidative phosphorylation, Retrograde endocannabinoid signaling, Non-alcoholic fatty liver disease (NAFLD), Alzheimer's disease, Parkinson's disease, Huntington's disease	-1.23739	-0.307303	0.0041517
ENSMUSG00000028648	Ndufs5	NADH dehydrogenase (ubiquinone) Fe-S protein 5	protein_coding	Oxidative phosphorylation, Retrograde endocannabinoid signaling, Non-alcoholic fatty liver disease (NAFLD), Alzheimer's disease, Parkinson's disease, Huntington's disease	-1.2256	-0.293488	0.00940364
ENSMUSG00000021606	Ndufs6	NADH dehydrogenase (ubiquinone) Fe-S protein 6	protein_coding	Oxidative phosphorylation, Retrograde endocannabinoid signaling, Non-alcoholic fatty liver disease (NAFLD), Alzheimer's disease, Parkinson's disease, Huntington's disease	-1.25473	-0.327379	0.00858834
ENSMUSG00000059734	Ndufs8	NADH dehydrogenase (ubiquinone) Fe-S protein 8	protein_coding	Oxidative phosphorylation, Retrograde endocannabinoid signaling, Non-alcoholic fatty liver disease (NAFLD), Alzheimer's disease, Parkinson's disease, Huntington's disease	-1.26363	-0.337572	0.00311819
ENSMUSG00000037916	Ndufv1	NADH dehydrogenase (ubiquinone) flavoprotein 1	protein_coding	Oxidative phosphorylation, Retrograde endocannabinoid signaling, Non-alcoholic fatty liver disease (NAFLD), Alzheimer's disease, Parkinson's disease, Huntington's disease	-1.27836	-0.354297	0.00663157
ENSMUSG00000062300	Nectin2	nectin cell adhesion molecule 2	protein_coding	Cell adhesion molecules (CAMs), Adherens junction, Herpes simplex infection	-1.26102	-0.334587	0.0036901
ENSMUSG00000032216	Nedd4	neural precursor cell expressed, developmentally down-regulated 4	protein_coding	Ubiquitin mediated proteolysis, Endocytosis, Tight junction, Epstein-Barr virus infection	1.17431	0.231816	0.00539922
ENSMUSG00000004891	Nes	nestin	protein_coding	-	-1.51391	-0.598283	0.000612952
ENSMUSG00000008575	Nfib	nuclear factor I/B	protein_coding	-	-1.19375	-0.255502	0.00382681
ENSMUSG00000034285	Nipsnap1	nipsnap homolog 1 (C. elegans)	protein_coding	-	-1.24036	-0.31076	0.00820307
ENSMUSG00000037362	Nov	nephroblastoma overexpressed gene	protein_coding	-	2.88285	1.5275	0.00199407
ENSMUSG00000001441	Npepps	aminopeptidase puromycin sensitive	protein_coding	-	1.10907	0.149352	0.00279001
ENSMUSG00000032336	Nptn	neuroplastin	protein_coding	-	1.16834	0.224456	0.000387972
ENSMUSG00000063972	Nr6a1	nuclear receptor subfamily 6, group A, member 1	protein_coding	-	1.39999	0.485421	0.00347369
ENSMUSG00000020019	Ntn4	netrin 4	protein_coding	Axon guidance	1.38617	0.471107	0.00076555
ENSMUSG00000028100	Nudt17	nudix (nucleoside diphosphate linked moiety X)-type motif 17	protein_coding	-	-1.5634	-0.644685	0.00542933
ENSMUSG00000062061	Obp2a	odorant binding protein 2A	protein_coding	-	5.8684	2.55297	0.0042576
ENSMUSG00000026211	Obsl1	obscurin-like 1	protein_coding	-	1.34038	0.422646	0.00504034
ENSMUSG00000025482	Odf3	outer dense fiber of sperm tails 3	protein_coding	-	-2.27071	-1.18315	0.00926576
ENSMUSG00000021390	Ogn	osteoglycin	protein_coding	-	1.53045	0.61396	0.00850602
ENSMUSG00000045392	Olfr1033	olfactory receptor 1033	protein_coding	Olfactory transduction	2.11921	1.08353	0.000290801
ENSMUSG00000066257	Olfr206	olfactory receptor 206	protein_coding	Olfactory transduction	1.77229	0.825615	0.00984757
ENSMUSG00000066273	Olfr33	olfactory receptor 33	protein_coding	Olfactory transduction	2.4667	1.30258	0.00153162
ENSMUSG00000094493	Olfr700	olfactory receptor 700	protein_coding	Olfactory transduction	1.72271	0.78468	0.00861395
ENSMUSG00000045991	Onecut2	one cut domain, family member 2	protein_coding	-	5.77124	2.52888	0.000712628
ENSMUSG00000022807	Osbpl11	oxysterol binding protein-like 11	protein_coding	-	1.22522	0.293046	0.00971157
ENSMUSG00000022146	Osmr	oncostatin M receptor	protein_coding	Cytokine-cytokine receptor interaction, PI3K-Akt signaling pathway, Jak-STAT signaling pathway	1.37333	0.457679	0.00108636
ENSMUSG00000005950	P2rx5	purinergic receptor P2X, ligand-gated ion channel, 5	protein_coding	Calcium signaling pathway, Neuroactive ligand-receptor interaction	-1.61013	-0.687173	0.000353592
ENSMUSG00000025130	P4hb	prolyl 4-hydroxylase, beta polypeptide	protein_coding	Protein processing in endoplasmic reticulum	1.20557	0.26971	0.00869555
ENSMUSG00000020092	Pald1	phosphatase domain containing, paladin 1	protein_coding	-	-1.51398	-0.59835	0.00343655
ENSMUSG00000037348	Paqr7	progestin and adipoQ receptor family member VII	protein_coding	-	-1.21398	-0.279742	0.00521793
ENSMUSG00000044641	Pard6b	par-6 family cell polarity regulator beta	protein_coding	Rap1 signaling pathway, Endocytosis, Axon guidance, Hippo signaling pathway, Tight junction, Human papillomavirus infection	-1.39238	-0.477553	0.00419898
ENSMUSG00000051375	Pcdh1	protocadherin 1	protein_coding	-	-1.3017	-0.380393	0.00224906
ENSMUSG00000024440	Pcdh12	protocadherin 12	protein_coding	-	-1.48479	-0.570263	0.00672659
ENSMUSG00000103585	Pcdhgb4	protocadherin gamma subfamily B, 4	protein_coding	-	1.41728	0.503129	0.00373511
ENSMUSG00000027513	Pck1	phosphoenolpyruvate carboxykinase 1, cytosolic	protein_coding	Glycolysis / Gluconeogenesis, Citrate cycle (TCA cycle), Pyruvate metabolism, PPAR signaling pathway, FoxO signaling pathway, PI3K-Akt signaling pathway, AMPK signaling pathway, Insulin signaling pathway, Adipocytokine signaling pathway, Glucagon signaling pathway, Insulin resistance, Proximal tubule bicarbonate reclamation	2.0753	1.05332	0.00951653
ENSMUSG00000024713	Pcsk5	proprotein convertase subtilisin/kexin type 5	protein_coding	-	1.79596	0.844757	0.000113473
ENSMUSG00000044254	Pcsk9	proprotein convertase subtilisin/kexin type 9	protein_coding	-	2.59227	1.37422	0.00547201
ENSMUSG00000025137	Pcyt2	phosphate cytidylyltransferase 2, ethanolamine	protein_coding	Phosphonate and phosphinate metabolism, Glycerophospholipid metabolism	-1.37717	-0.461703	0.000479828
ENSMUSG00000028019	Pdgfc	platelet-derived growth factor, C polypeptide	protein_coding	Ras signaling pathway, Rap1 signaling pathway, Cytokine-cytokine receptor interaction, Phospholipase D signaling pathway, PI3K-Akt signaling pathway, Focal adhesion, Gap junction, Regulation of actin cytoskeleton, Prostate cancer, Melanoma, Choline metabolism in cancer	1.33746	0.419501	0.00899776
ENSMUSG00000021748	Pdhb	pyruvate dehydrogenase (lipoamide) beta	protein_coding	Glycolysis / Gluconeogenesis, Citrate cycle (TCA cycle), Pyruvate metabolism, HIF-1 signaling pathway, Glucagon signaling pathway, Central carbon metabolism in cancer	-1.32841	-0.409697	0.00623402
ENSMUSG00000028273	Pdlim5	PDZ and LIM domain 5	protein_coding	-	1.18181	0.240999	0.00650474
ENSMUSG00000048371	Pdp2	pyruvate dehyrogenase phosphatase catalytic subunit 2	protein_coding	-	-1.30929	-0.38879	0.002081
ENSMUSG00000028583	Pdpn	podoplanin	protein_coding	-	1.77675	0.829237	0.0064937
ENSMUSG00000022680	Pdxdc1	pyridoxal-dependent decarboxylase domain containing 1	protein_coding	-	1.11666	0.159193	0.00701819
ENSMUSG00000030887	Pdzd9	PDZ domain containing 9	protein_coding	-	-3.14078	-1.65112	0.00277381
ENSMUSG00000002265	Peg3	paternally expressed 3	protein_coding	-	1.69056	0.757502	0.0030876
ENSMUSG00000052033	Pfdn4	prefoldin 4	protein_coding	-	-1.17795	-0.236277	0.00316195
ENSMUSG00000026773	Pfkfb3	6-phosphofructo-2-kinase/fructose-2,6-biphosphatase 3	protein_coding	Fructose and mannose metabolism, HIF-1 signaling pathway, AMPK signaling pathway	1.56609	0.647171	0.00182558
ENSMUSG00000020277	Pfkl	phosphofructokinase, liver, B-type	protein_coding	Glycolysis / Gluconeogenesis, Pentose phosphate pathway, Fructose and mannose metabolism, Galactose metabolism, RNA degradation, HIF-1 signaling pathway, AMPK signaling pathway, Glucagon signaling pathway, Central carbon metabolism in cancer	-1.49334	-0.57854	0.000270588
ENSMUSG00000011752	Pgam1	phosphoglycerate mutase 1	protein_coding	Glycolysis / Gluconeogenesis, Glycine, serine and threonine metabolism, Glucagon signaling pathway, Central carbon metabolism in cancer	-1.24842	-0.3201	0.00495401
ENSMUSG00000028961	Pgd	phosphogluconate dehydrogenase	protein_coding	Pentose phosphate pathway, Glutathione metabolism	-1.36109	-0.444767	0.00775821
ENSMUSG00000031233	Pgk2	phosphoglycerate kinase 2	protein_coding	Glycolysis / Gluconeogenesis	-3.03448	-1.60145	6.92463e-05
ENSMUSG00000038845	Phb	prohibitin	protein_coding	-	-1.22153	-0.288692	0.00289136
ENSMUSG00000022064	Pibf1	progesterone immunomodulatory binding factor 1	protein_coding	-	1.24926	0.321078	0.000623427
ENSMUSG00000039361	Picalm	phosphatidylinositol binding clathrin assembly protein	protein_coding	-	1.16322	0.218127	0.00404087
ENSMUSG00000026417	Pigr	polymeric immunoglobulin receptor	protein_coding	Intestinal immune network for IgA production	3.29531	1.72041	0.00556156
ENSMUSG00000032294	Pkm	pyruvate kinase, muscle	protein_coding	Glycolysis / Gluconeogenesis, Purine metabolism, Pyruvate metabolism, Glucagon signaling pathway, Type II diabetes mellitus, Human papillomavirus infection, Viral carcinogenesis, Central carbon metabolism in cancer	-1.34149	-0.42384	0.00412977
ENSMUSG00000057672	Pkn1	protein kinase N1	protein_coding	PI3K-Akt signaling pathway, Salmonella infection	-1.23116	-0.300015	0.000696183
ENSMUSG00000026991	Pkp4	plakophilin 4	protein_coding	-	1.30813	0.387507	0.00803429
ENSMUSG00000046971	Pla2g4f	phospholipase A2, group IVF	protein_coding	Glycerophospholipid metabolism, Ether lipid metabolism, Arachidonic acid metabolism, Linoleic acid metabolism, alpha-Linolenic acid metabolism, MAPK signaling pathway, Ras signaling pathway, Phospholipase D signaling pathway, Necroptosis, Vascular smooth muscle contraction, VEGF signaling pathway, Platelet activation, Fc epsilon RI signaling pathway, Glutamatergic synapse, Serotonergic synapse, L…	-1.95092	-0.964153	0.00167629
ENSMUSG00000054580	Pla2r1	phospholipase A2 receptor 1	protein_coding	Phagosome, Tuberculosis	1.20148	0.264813	0.00249605
ENSMUSG00000019817	Plagl1	pleiomorphic adenoma gene-like 1	protein_coding	-	1.4792	0.564821	0.00418827
ENSMUSG00000031538	Plat	plasminogen activator, tissue	protein_coding	Apelin signaling pathway, Complement and coagulation cascades, Transcriptional misregulation in cancer, Prostate cancer, Fluid shear stress and atherosclerosis	1.4672	0.553061	0.0082858
ENSMUSG00000074170	Plekhf1	pleckstrin homology domain containing, family F (with FYVE domain) member 1	protein_coding	-	1.28207	0.35848	0.00622404
ENSMUSG00000028494	Plin2	perilipin 2	protein_coding	PPAR signaling pathway	-1.3671	-0.451114	0.000695436
ENSMUSG00000024197	Plin3	perilipin 3	protein_coding	-	-1.17185	-0.228791	0.0070012
ENSMUSG00000002831	Plin4	perilipin 4	protein_coding	PPAR signaling pathway	1.5782	0.658281	8.57568e-05
ENSMUSG00000032374	Plod2	procollagen lysine, 2-oxoglutarate 5-dioxygenase 2	protein_coding	Lysine degradation	1.49751	0.582566	0.00135175
ENSMUSG00000026748	Plxdc2	plexin domain containing 2	protein_coding	-	1.21987	0.286731	0.0010652
ENSMUSG00000042251	Pm20d1	peptidase M20 domain containing 1	protein_coding	-	-1.52247	-0.60641	0.00606249
ENSMUSG00000022711	Pmm2	phosphomannomutase 2	protein_coding	Fructose and mannose metabolism, Amino sugar and nucleotide sugar metabolism	-1.09688	-0.133408	0.00666432
ENSMUSG00000052468	Pmp2	peripheral myelin protein 2	protein_coding	-	-2.04189	-1.0299	0.00135312
ENSMUSG00000027952	Pmvk	phosphomevalonate kinase	protein_coding	Terpenoid backbone biosynthesis, Peroxisome	-1.51408	-0.598443	0.000600975
ENSMUSG00000026179	Pnkd	paroxysmal nonkinesiogenic dyskinesia	protein_coding	-	-1.19216	-0.253579	0.00195097
ENSMUSG00000045102	Poln	DNA polymerase N	protein_coding	Fanconi anemia pathway	-1.63326	-0.707759	0.000204816
ENSMUSG00000029642	Polr1d	polymerase (RNA) I polypeptide D	protein_coding	Purine metabolism, Pyrimidine metabolism, RNA polymerase, Cytosolic DNA-sensing pathway, Epstein-Barr virus infection	-1.18083	-0.239797	0.000355095
ENSMUSG00000071662	Polr2g	polymerase (RNA) II (DNA directed) polypeptide G	protein_coding	Purine metabolism, Pyrimidine metabolism, RNA polymerase, Huntington's disease, Epstein-Barr virus infection	-1.15045	-0.202203	0.000716288
ENSMUSG00000002588	Pon1	paraoxonase 1	protein_coding	-	1.64047	0.714111	0.0038792
ENSMUSG00000056854	Pou3f4	POU domain, class 3, transcription factor 4	protein_coding	-	3.10409	1.63417	0.00011022
ENSMUSG00000028636	Ppcs	phosphopantothenoylcysteine synthetase	protein_coding	Pantothenate and CoA biosynthesis	-1.29748	-0.375716	0.00161408
ENSMUSG00000016344	Ppdpf	pancreatic progenitor cell differentiation and proliferation factor	protein_coding	-	-1.28485	-0.3616	0.000280074
ENSMUSG00000071866	Ppia	peptidylprolyl isomerase A	protein_coding	Necroptosis	-1.10902	-0.149283	0.00352447
ENSMUSG00000021868	Ppif	peptidylprolyl isomerase F (cyclophilin F)	protein_coding	Calcium signaling pathway, cGMP-PKG signaling pathway, Parkinson's disease, Huntington's disease, Toxoplasmosis	-1.33545	-0.417321	0.000136698
ENSMUSG00000078451	Ppil6	peptidylprolyl isomerase (cyclophilin)-like 6	protein_coding	-	2.20274	1.1393	5.10413e-05
ENSMUSG00000046794	Ppp1r3b	protein phosphatase 1, regulatory (inhibitor) subunit 3B	protein_coding	Insulin signaling pathway, Insulin resistance	-2.65359	-1.40794	0.00172956
ENSMUSG00000021209	Ppp4r4	protein phosphatase 4, regulatory subunit 4	protein_coding	-	1.35854	0.442061	0.00901592
ENSMUSG00000029513	Prkab1	protein kinase, AMP-activated, beta 1 non-catalytic subunit	protein_coding	FoxO signaling pathway, AMPK signaling pathway, Longevity regulating pathway, Longevity regulating pathway - multiple species, Apelin signaling pathway, Tight junction, Circadian rhythm, Insulin signaling pathway, Adipocytokine signaling pathway, Oxytocin signaling pathway, Glucagon signaling pathway, Insulin resistance, Non-alcoholic fatty liver disease (NAFLD), Hypertrophic cardiomyopathy (HCM)	-1.25282	-0.325179	0.00131475
ENSMUSG00000005469	Prkaca	protein kinase, cAMP dependent, catalytic, alpha	protein_coding	MAPK signaling pathway, Ras signaling pathway, Calcium signaling pathway, cAMP signaling pathway, Chemokine signaling pathway, Oocyte meiosis, Autophagy - animal, Longevity regulating pathway, Longevity regulating pathway - multiple species, Adrenergic signaling in cardiomyocytes, Vascular smooth muscle contraction, Wnt signaling pathway, Hedgehog signaling pathway, Apelin signaling pathway, Tigh…	-1.2075	-0.272019	0.00931874
ENSMUSG00000031445	Proz	protein Z, vitamin K-dependent plasma glycoprotein	protein_coding	-	10.3624	3.37329	0.00662919
ENSMUSG00000031432	Prps1	phosphoribosyl pyrophosphate synthetase 1	protein_coding	Pentose phosphate pathway, Purine metabolism	1.42732	0.513306	0.00398527
ENSMUSG00000073565	Prr16	proline rich 16	protein_coding	-	1.43411	0.520153	0.00430762
ENSMUSG00000030465	Psd3	pleckstrin and Sec7 domain containing 3	protein_coding	Endocytosis	1.41082	0.496538	2.14949e-05
ENSMUSG00000019969	Psen1	presenilin 1	protein_coding	Wnt signaling pathway, Notch signaling pathway, Neurotrophin signaling pathway, Alzheimer's disease, Human papillomavirus infection	1.11261	0.153949	0.00452939
ENSMUSG00000022216	Psme1	proteasome (prosome, macropain) activator subunit 1 (PA28 alpha)	protein_coding	Proteasome, Antigen processing and presentation	-1.20261	-0.26617	0.00290941
ENSMUSG00000079197	Psme2	proteasome (prosome, macropain) activator subunit 2 (PA28 beta)	protein_coding	Proteasome, Antigen processing and presentation	-1.22803	-0.29635	0.000638926
ENSMUSG00000029551	Psmg3	proteasome (prosome, macropain) assembly chaperone 3	protein_coding	-	-1.28686	-0.363859	0.00454344
ENSMUSG00000029446	Psph	phosphoserine phosphatase	protein_coding	Glycine, serine and threonine metabolism	-1.36716	-0.451186	0.00111779
ENSMUSG00000021650	Ptcd2	pentatricopeptide repeat domain 2	protein_coding	-	-1.12083	-0.164568	0.00892987
ENSMUSG00000028036	Ptgfr	prostaglandin F receptor	protein_coding	Calcium signaling pathway, Phospholipase D signaling pathway, Neuroactive ligand-receptor interaction	1.78153	0.833113	0.00395344
ENSMUSG00000047250	Ptgs1	prostaglandin-endoperoxide synthase 1	protein_coding	Arachidonic acid metabolism, Platelet activation, Serotonergic synapse, Regulation of lipolysis in adipocytes	1.30668	0.385904	0.00188967
ENSMUSG00000032492	Pth1r	parathyroid hormone 1 receptor	protein_coding	Neuroactive ligand-receptor interaction, Endocrine and other factor-regulated calcium reabsorption	-1.38409	-0.468939	0.00489536
ENSMUSG00000023972	Ptk7	PTK7 protein tyrosine kinase 7	protein_coding	-	-1.43984	-0.525911	0.00316441
ENSMUSG00000025140	Pycr1	pyrroline-5-carboxylate reductase 1	protein_coding	Arginine and proline metabolism	1.62644	0.701716	0.00968527
ENSMUSG00000021069	Pygl	liver glycogen phosphorylase	protein_coding	Starch and sucrose metabolism, Necroptosis, Insulin signaling pathway, Glucagon signaling pathway, Insulin resistance	-1.35162	-0.434686	0.00197122
ENSMUSG00000047187	Rab2a	RAB2A, member RAS oncogene family	protein_coding	AMPK signaling pathway	1.14118	0.190532	0.00060168
ENSMUSG00000000441	Raf1	v-raf-leukemia viral oncogene 1	protein_coding	MAPK signaling pathway, ErbB signaling pathway, Ras signaling pathway, Rap1 signaling pathway, cGMP-PKG signaling pathway, cAMP signaling pathway, Chemokine signaling pathway, FoxO signaling pathway, Sphingolipid signaling pathway, Phospholipase D signaling pathway, Autophagy - animal, mTOR signaling pathway, PI3K-Akt signaling pathway, Apoptosis, Cellular senescence, Vascular smooth muscle contr…	-1.23755	-0.307482	0.00837184
ENSMUSG00000041351	Rap1gap	Rap1 GTPase-activating protein	protein_coding	Rap1 signaling pathway	-1.77503	-0.827846	0.00286466
ENSMUSG00000049404	Rarres1	retinoic acid receptor responder (tazarotene induced) 1	protein_coding	-	-1.77074	-0.824353	0.00665732
ENSMUSG00000025795	Rassf3	Ras association (RalGDS/AF-6) domain family member 3	protein_coding	-	-1.23729	-0.307186	0.00383169
ENSMUSG00000027466	Rbck1	RanBP-type and C3HC4-type zinc finger containing 1	protein_coding	Necroptosis, NOD-like receptor signaling pathway	-1.11378	-0.155463	0.00988395
ENSMUSG00000039191	Rbpj	recombination signal binding protein for immunoglobulin kappa J region	protein_coding	Notch signaling pathway, Th1 and Th2 cell differentiation, Human papillomavirus infection, Epstein-Barr virus infection, Viral carcinogenesis	1.26975	0.34455	0.00862702
ENSMUSG00000039601	Rcan2	regulator of calcineurin 2	protein_coding	Thyroid hormone signaling pathway	1.45758	0.543571	0.00190385
ENSMUSG00000033762	Recql4	RecQ protein-like 4	protein_coding	-	-1.59155	-0.670429	0.00233958
ENSMUSG00000020846	Rflnb	refilin B	protein_coding	-	-1.29058	-0.368016	0.00390911
ENSMUSG00000040782	Rfwd2	ring finger and WD repeat domain 2	protein_coding	p53 signaling pathway, Ubiquitin mediated proteolysis	1.10372	0.142381	0.00847355
ENSMUSG00000046768	Rhoj	ras homolog family member J	protein_coding	-	1.34358	0.426082	0.00206459
ENSMUSG00000024143	Rhoq	ras homolog family member Q	protein_coding	Insulin signaling pathway	1.13596	0.18391	0.00580355
ENSMUSG00000025733	Rhot2	ras homolog family member T2	protein_coding	Mitophagy - animal	-1.1521	-0.20426	0.00723723
ENSMUSG00000038195	Rilp	Rab interacting lysosomal protein	protein_coding	Phagosome, Salmonella infection	-1.27676	-0.352489	0.00860058
ENSMUSG00000035226	Rims4	regulating synaptic membrane exocytosis 4	protein_coding	-	-1.45051	-0.536558	0.00991375
ENSMUSG00000029600	Rita1	RBPJ interacting and tubulin associated 1	protein_coding	-	-1.33015	-0.411586	0.00193791
ENSMUSG00000070730	Rmdn3	regulator of microtubule dynamics 3	protein_coding	-	-1.22398	-0.291576	0.0013744
ENSMUSG00000021876	Rnase4	ribonuclease, RNase A family 4	protein_coding	-	1.39762	0.482971	0.00999738
ENSMUSG00000031438	Rnf128	ring finger protein 128	protein_coding	-	2.34763	1.2312	0.000425591
ENSMUSG00000036503	Rnf13	ring finger protein 13	protein_coding	-	1.14616	0.196814	0.00637136
ENSMUSG00000037075	Rnf139	ring finger protein 139	protein_coding	-	1.22795	0.296247	0.00471845
ENSMUSG00000030788	Rnf141	ring finger protein 141	protein_coding	-	1.17313	0.230368	0.00792006
ENSMUSG00000047747	Rnf150	ring finger protein 150	protein_coding	-	1.2445	0.315572	0.00406789
ENSMUSG00000022540	Rogdi	rogdi homolog	protein_coding	-	-1.266	-0.340282	0.00181632
ENSMUSG00000036192	Rorb	RAR-related orphan receptor beta	protein_coding	Circadian rhythm	2.08229	1.05817	0.00181175
ENSMUSG00000053604	Rpia	ribose 5-phosphate isomerase A	protein_coding	Pentose phosphate pathway	-1.43896	-0.525027	0.000600309
ENSMUSG00000059291	Rpl11	ribosomal protein L11	protein_coding	Ribosome	-1.15618	-0.209363	0.00883452
ENSMUSG00000040952	Rps19	ribosomal protein S19	protein_coding	Ribosome	-1.15718	-0.210617	0.00498227
ENSMUSG00000009927	Rps25	ribosomal protein S25	protein_coding	Ribosome	-1.11305	-0.154515	0.00932493
ENSMUSG00000003868	Ruvbl2	RuvB-like protein 2	protein_coding	-	-1.14208	-0.191658	0.0094397
ENSMUSG00000053368	Rxfp2	relaxin/insulin-like family peptide receptor 2	protein_coding	Neuroactive ligand-receptor interaction, Relaxin signaling pathway	2.35165	1.23368	0.00137039
ENSMUSG00000021838	Samd4	sterile alpha motif domain containing 4	protein_coding	-	1.48469	0.570166	0.00173076
ENSMUSG00000022437	Samm50	SAMM50 sorting and assembly machinery component	protein_coding	-	-1.26809	-0.342656	0.00106657
ENSMUSG00000070699	Sars2	seryl-aminoacyl-tRNA synthetase 2	protein_coding	Aminoacyl-tRNA biosynthesis	-1.22504	-0.292824	0.00217014
ENSMUSG00000042978	Sbk1	SH3-binding kinase 1	protein_coding	-	-1.47963	-0.565237	9.76311e-05
ENSMUSG00000032018	Sc5d	sterol-C5-desaturase	protein_coding	Steroid biosynthesis	-1.43552	-0.52157	0.00187362
ENSMUSG00000029426	Scarb2	scavenger receptor class B, member 2	protein_coding	Lysosome	1.13815	0.186689	0.00342845
ENSMUSG00000038677	Scube3	signal peptide, CUB domain, EGF-like 3	protein_coding	-	-1.5162	-0.600458	0.00281429
ENSMUSG00000009863	Sdhb	succinate dehydrogenase complex, subunit B, iron sulfur (Ip)	protein_coding	Citrate cycle (TCA cycle), Oxidative phosphorylation, Non-alcoholic fatty liver disease (NAFLD), Alzheimer's disease, Parkinson's disease, Huntington's disease	-1.28527	-0.362074	0.004042
ENSMUSG00000000171	Sdhd	succinate dehydrogenase complex, subunit D, integral membrane protein	protein_coding	Citrate cycle (TCA cycle), Oxidative phosphorylation, Non-alcoholic fatty liver disease (NAFLD), Alzheimer's disease, Parkinson's disease, Huntington's disease	-1.32019	-0.400748	0.00233186
ENSMUSG00000026589	Sec16b	SEC16 homolog B (S. cerevisiae)	protein_coding	-	1.32975	0.411156	0.00761973
ENSMUSG00000001052	Sec24b	Sec24 related gene family, member B (S. cerevisiae)	protein_coding	Protein processing in endoplasmic reticulum	1.19257	0.254075	0.00329584
ENSMUSG00000020964	Sel1l	sel-1 suppressor of lin-12-like (C. elegans)	protein_coding	Protein processing in endoplasmic reticulum	1.10281	0.141188	0.00706579
ENSMUSG00000068877	Selenbp2	selenium binding protein 2	protein_coding	-	12.4897	3.64267	0.00936128
ENSMUSG00000028780	Sema3c	sema domain, immunoglobulin domain (Ig), short basic domain, secreted, (semaphorin) 3C	protein_coding	Axon guidance	1.49989	0.584859	0.00346386
ENSMUSG00000019877	Serinc1	serine incorporator 1	protein_coding	-	1.15342	0.20592	0.00321348
ENSMUSG00000063232	Serpina11	serine (or cysteine) peptidase inhibitor, clade A (alpha-1 antiproteinase, antitrypsin), member 11	protein_coding	-	4.18095	2.06383	0.00244617
ENSMUSG00000072849	Serpina1e	serine (or cysteine) peptidase inhibitor, clade A, member 1E	protein_coding	Complement and coagulation cascades	3.46929	1.79464	0.00886665
ENSMUSG00000058207	Serpina3k	serine (or cysteine) peptidase inhibitor, clade A, member 3K	protein_coding	-	11.2224	3.48831	0.0021489
ENSMUSG00000060147	Serpinb6a	serine (or cysteine) peptidase inhibitor, clade B, member 6a	protein_coding	Amoebiasis	1.4371	0.523157	0.00280513
ENSMUSG00000037411	Serpine1	serine (or cysteine) peptidase inhibitor, clade E, member 1	protein_coding	HIF-1 signaling pathway, p53 signaling pathway, Cellular senescence, Apelin signaling pathway, Hippo signaling pathway, Complement and coagulation cascades, AGE-RAGE signaling pathway in diabetic complications, Chagas disease (American trypanosomiasis)	2.44615	1.29051	0.000766257
ENSMUSG00000042272	Sestd1	SEC14 and spectrin domains 1	protein_coding	-	1.17344	0.230747	0.00940588
ENSMUSG00000027996	Sfrp2	secreted frizzled-related protein 2	protein_coding	Wnt signaling pathway	1.84743	0.885521	0.00837489
ENSMUSG00000028524	Sgip1	SH3-domain GRB2-like (endophilin) interacting protein 1	protein_coding	-	1.40902	0.494689	0.00595005
ENSMUSG00000040451	Sgms1	sphingomyelin synthase 1	protein_coding	Sphingolipid metabolism, Sphingolipid signaling pathway	1.21821	0.284765	0.00179144
ENSMUSG00000050931	Sgms2	sphingomyelin synthase 2	protein_coding	Sphingolipid metabolism, Sphingolipid signaling pathway	1.52933	0.612896	0.00801766
ENSMUSG00000036206	Sh3bp4	SH3-domain binding protein 4	protein_coding	-	-1.38945	-0.474512	0.00180659
ENSMUSG00000020312	Shc2	SHC (Src homology 2 domain containing) transforming protein 2	protein_coding	ErbB signaling pathway, Ras signaling pathway, Chemokine signaling pathway, Phospholipase D signaling pathway, VEGF signaling pathway, Focal adhesion, Natural killer cell mediated cytotoxicity, Neurotrophin signaling pathway, Insulin signaling pathway, Estrogen signaling pathway, Prolactin signaling pathway, Relaxin signaling pathway, Alcoholism, Bacterial invasion of epithelial cells, Glioma, Ch…	1.54835	0.630736	0.00606739
ENSMUSG00000054021	Sirt5	sirtuin 5	protein_coding	-	-1.33172	-0.413289	0.00026621
ENSMUSG00000034460	Six4	sine oculis-related homeobox 4	protein_coding	Transcriptional misregulation in cancer	2.58971	1.37279	0.00905021
ENSMUSG00000029321	Slc10a6	solute carrier family 10 (sodium/bile acid cotransporter family), member 6	protein_coding	-	1.54421	0.626871	0.00373945
ENSMUSG00000026220	Slc16a14	solute carrier family 16 (monocarboxylic acid transporters), member 14	protein_coding	-	1.9594	0.970409	0.00924731
ENSMUSG00000021335	Slc17a1	solute carrier family 17 (sodium phosphate), member 1	protein_coding	-	-3.48379	-1.80066	0.00967733
ENSMUSG00000020744	Slc25a19	solute carrier family 25 (mitochondrial thiamine pyrophosphate carrier), member 19	protein_coding	-	-1.23762	-0.307574	0.00421617
ENSMUSG00000018740	Slc25a35	solute carrier family 25, member 35	protein_coding	-	-1.2641	-0.338114	0.00102536
ENSMUSG00000025726	Slc28a1	solute carrier family 28 (sodium-coupled nucleoside transporter), member 1	protein_coding	-	-2.66982	-1.41674	0.00316886
ENSMUSG00000028976	Slc2a5	solute carrier family 2 (facilitated glucose transporter), member 5	protein_coding	Carbohydrate digestion and absorption	-1.6707	-0.740452	0.00502077
ENSMUSG00000026342	Slc35f5	solute carrier family 35, member F5	protein_coding	-	1.25641	0.329304	0.000513287
ENSMUSG00000022464	Slc38a4	solute carrier family 38, member 4	protein_coding	-	2.58047	1.36764	0.00591001
ENSMUSG00000044712	Slc38a6	solute carrier family 38, member 6	protein_coding	-	1.18242	0.241746	0.00708295
ENSMUSG00000036949	Slc39a12	solute carrier family 39 (zinc transporter), member 12	protein_coding	-	2.82194	1.49669	0.000555344
ENSMUSG00000027074	Slc43a3	solute carrier family 43, member 3	protein_coding	-	1.28357	0.36016	0.00168386
ENSMUSG00000030108	Slc6a13	solute carrier family 6 (neurotransmitter transporter, GABA), member 13	protein_coding	GABAergic synapse	2.13623	1.09507	0.00903254
ENSMUSG00000021565	Slc6a19	solute carrier family 6 (neurotransmitter transporter), member 19	protein_coding	Protein digestion and absorption, Mineral absorption	-1.48499	-0.570457	0.00654582
ENSMUSG00000025243	Slc6a20b	solute carrier family 6 (neurotransmitter transporter), member 20B	protein_coding	-	-4.41919	-2.14378	0.00558427
ENSMUSG00000030492	Slc7a9	solute carrier family 7 (cationic amino acid transporter, y+ system), member 9	protein_coding	Protein digestion and absorption	-2.56176	-1.35714	0.00209578
ENSMUSG00000050150	Slc9b1	solute carrier family 9, subfamily B (NHA1, cation proton antiporter 1), member 1	protein_coding	-	-3.14107	-1.65126	0.00925358
ENSMUSG00000030237	Slco1a4	solute carrier organic anion transporter family, member 1a4	protein_coding	Bile secretion	6.13796	2.61776	0.00417577
ENSMUSG00000032548	Slco2a1	solute carrier organic anion transporter family, member 2a1	protein_coding	-	1.24191	0.312564	0.001525
ENSMUSG00000030737	Slco2b1	solute carrier organic anion transporter family, member 2b1	protein_coding	-	1.21554	0.281602	0.00683357
ENSMUSG00000019872	Smpdl3a	sphingomyelin phosphodiesterase, acid-like 3A	protein_coding	-	1.15486	0.207718	0.00752876
ENSMUSG00000027287	Snap23	synaptosomal-associated protein 23	protein_coding	SNARE interactions in vesicular transport, Platelet activation	1.20802	0.272645	0.000991706
ENSMUSG00000020876	Snx11	sorting nexin 11	protein_coding	-	-1.14972	-0.201278	0.000159736
ENSMUSG00000019804	Snx3	sorting nexin 3	protein_coding	Endocytosis	1.18536	0.245331	0.00302624
ENSMUSG00000006818	Sod2	superoxide dismutase 2, mitochondrial	protein_coding	FoxO signaling pathway, Peroxisome, Longevity regulating pathway, Longevity regulating pathway - multiple species, Huntington's disease	-1.21225	-0.277686	0.00567375
ENSMUSG00000076431	Sox4	SRY (sex determining region Y)-box 4	protein_coding	-	-1.48616	-0.571589	0.00457283
ENSMUSG00000063060	Sox7	SRY (sex determining region Y)-box 7	protein_coding	-	-1.55355	-0.635568	0.00460703
ENSMUSG00000038560	Sp6	trans-acting transcription factor 6	protein_coding	-	-1.5539	-0.635893	0.00841456
ENSMUSG00000046997	Spsb4	splA/ryanodine receptor domain and SOCS box containing 4	protein_coding	-	2.61266	1.38552	0.000442176
ENSMUSG00000022463	Srebf2	sterol regulatory element binding factor 2	protein_coding	-	-1.20323	-0.266914	0.00266968
ENSMUSG00000027579	Srms	src-related kinase lacking C-terminal regulatory tyrosine and N-terminal myristylation sites	protein_coding	-	-1.34376	-0.426273	0.00871226
ENSMUSG00000027828	Ssr3	signal sequence receptor, gamma	protein_coding	Protein processing in endoplasmic reticulum	1.15528	0.208238	0.00213551
ENSMUSG00000056091	St3gal5	ST3 beta-galactoside alpha-2,3-sialyltransferase 5	protein_coding	Glycosphingolipid biosynthesis - ganglio series	1.41836	0.504228	0.00017203
ENSMUSG00000038781	Stap2	signal transducing adaptor family member 2	protein_coding	-	-1.29006	-0.367437	0.00232269
ENSMUSG00000020961	Ston2	stonin 2	protein_coding	-	1.55604	0.637882	0.00447832
ENSMUSG00000030374	Strn4	striatin, calmodulin binding protein 4	protein_coding	-	-1.10911	-0.149402	0.00687781
ENSMUSG00000046314	Stxbp6	syntaxin binding protein 6 (amisyn)	protein_coding	-	1.24755	0.319094	0.00958423
ENSMUSG00000052738	Suclg1	succinate-CoA ligase, GDP-forming, alpha subunit	protein_coding	Citrate cycle (TCA cycle), Propanoate metabolism	-1.35146	-0.43452	0.00265138
ENSMUSG00000006800	Sulf2	sulfatase 2	protein_coding	-	1.24617	0.317503	0.00904991
ENSMUSG00000028369	Svep1	sushi, von Willebrand factor type A, EGF and pentraxin domain containing 1	protein_coding	-	1.55035	0.632591	0.00435176
ENSMUSG00000022973	Synj1	synaptojanin 1	protein_coding	Inositol phosphate metabolism, Phosphatidylinositol signaling system	1.16654	0.222239	0.00534761
ENSMUSG00000043079	Synpo	synaptopodin	protein_coding	Tight junction	1.39225	0.477423	0.000745585
ENSMUSG00000031832	Taf1c	TATA-box binding protein associated factor, RNA polymerase I, C	protein_coding	-	-1.18247	-0.241809	0.00780268
ENSMUSG00000052293	Taf9	TATA-box binding protein associated factor 9	protein_coding	Basal transcription factors	-2.5355	-1.34227	0.00942037
ENSMUSG00000024339	Tap2	transporter 2, ATP-binding cassette, sub-family B (MDR/TAP)	protein_coding	ABC transporters, Phagosome, Antigen processing and presentation, Herpes simplex infection, Primary immunodeficiency	-1.16023	-0.214412	0.00974359
ENSMUSG00000038213	Tapbpl	TAP binding protein-like	protein_coding	-	-1.20408	-0.267931	0.00225483
ENSMUSG00000028107	Tars2	threonyl-tRNA synthetase 2, mitochondrial (putative)	protein_coding	Aminoacyl-tRNA biosynthesis	-1.12109	-0.164896	0.00366289
ENSMUSG00000039178	Tbc1d19	TBC1 domain family, member 19	protein_coding	-	1.22138	0.28851	0.00352323
ENSMUSG00000042203	Tbc1d22b	TBC1 domain family, member 22B	protein_coding	-	-1.22565	-0.293553	0.00118059
ENSMUSG00000033083	Tbc1d4	TBC1 domain family, member 4	protein_coding	Thyroid hormone signaling pathway, Insulin resistance	-1.17816	-0.23653	0.00977846
ENSMUSG00000042043	Tbca	tubulin cofactor A	protein_coding	-	-1.14779	-0.198857	0.00831623
ENSMUSG00000000384	Tbrg4	transforming growth factor beta regulated gene 4	protein_coding	-	-1.16086	-0.215195	0.00699214
ENSMUSG00000020167	Tcf3	transcription factor 3	protein_coding	Signaling pathways regulating pluripotency of stem cells, HTLV-I infection, Transcriptional misregulation in cancer	-1.24819	-0.319836	0.00624562
ENSMUSG00000029386	Tctn2	tectonic family member 2	processed_transcript	-	1.25972	0.333102	0.00680461
ENSMUSG00000028011	Tdo2	tryptophan 2,3-dioxygenase	protein_coding	Tryptophan metabolism	2.92511	1.54849	0.00449499
ENSMUSG00000055320	Tead1	TEA domain family member 1	protein_coding	Hippo signaling pathway, Hippo signaling pathway - multiple species	1.42437	0.510328	0.00923608
ENSMUSG00000030796	Tead2	TEA domain family member 2	protein_coding	Hippo signaling pathway, Hippo signaling pathway - multiple species	-1.43889	-0.524955	0.000414223
ENSMUSG00000024029	Tff3	trefoil factor 3, intestinal	protein_coding	-	4.30444	2.10582	0.000407595
ENSMUSG00000030753	Thap12	THAP domain containing 12	protein_coding	-	1.1386	0.187265	0.00286586
ENSMUSG00000023885	Thbs2	thrombospondin 2	protein_coding	Phagosome, PI3K-Akt signaling pathway, Focal adhesion, ECM-receptor interaction, Malaria, Human papillomavirus infection	1.48278	0.568305	0.00254158
ENSMUSG00000031480	Thsd1	thrombospondin, type I, domain 1	protein_coding	-	-1.26444	-0.338498	0.00212736
ENSMUSG00000033191	Tie1	tyrosine kinase with immunoglobulin-like and EGF-like domains 1	protein_coding	-	-1.26753	-0.342016	0.00233209
ENSMUSG00000062580	Timm17a	translocase of inner mitochondrial membrane 17a	protein_coding	-	-1.22958	-0.298164	0.00106522
ENSMUSG00000002949	Timm44	translocase of inner mitochondrial membrane 44	protein_coding	-	-1.19221	-0.253636	0.00150596
ENSMUSG00000003438	Timm50	translocase of inner mitochondrial membrane 50	protein_coding	-	-1.1759	-0.233767	0.00632131
ENSMUSG00000021957	Tkt	transketolase	protein_coding	Pentose phosphate pathway	-1.44279	-0.528861	0.00252733
ENSMUSG00000019437	Tlcd1	TLC domain containing 1	protein_coding	-	-1.27376	-0.349092	0.0076225
ENSMUSG00000038217	Tlcd2	TLC domain containing 2	protein_coding	-	-1.83686	-0.877242	0.00426385
ENSMUSG00000039005	Tlr4	toll-like receptor 4	protein_coding	NF-kappa B signaling pathway, HIF-1 signaling pathway, Phagosome, PI3K-Akt signaling pathway, Necroptosis, Toll-like receptor signaling pathway, NOD-like receptor signaling pathway, Salmonella infection, Pertussis, Legionellosis, Leishmaniasis, Chagas disease (American trypanosomiasis), Malaria, Toxoplasmosis, Amoebiasis, Tuberculosis, Hepatitis B, Measles, Influenza A, Proteoglycans in cancer, I…	1.26959	0.344361	0.002044
ENSMUSG00000028563	Tm2d1	TM2 domain containing 1	protein_coding	-	1.19417	0.256004	0.0051304
ENSMUSG00000025544	Tm9sf2	transmembrane 9 superfamily member 2	protein_coding	-	1.14536	0.195806	0.00134798
ENSMUSG00000025016	Tm9sf3	transmembrane 9 superfamily member 3	protein_coding	-	1.11486	0.156869	0.0055299
ENSMUSG00000026109	Tmeff2	transmembrane protein with EGF-like and two follistatin-like domains 2	protein_coding	-	1.51793	0.602101	0.00340533
ENSMUSG00000069763	Tmem100	transmembrane protein 100	protein_coding	-	1.59064	0.669603	0.00669039
ENSMUSG00000006526	Tmem110	transmembrane protein 110	protein_coding	-	-1.1857	-0.245735	0.00321685
ENSMUSG00000021361	Tmem14c	transmembrane protein 14C	protein_coding	-	-1.22235	-0.289658	0.00133425
ENSMUSG00000036339	Tmem260	transmembrane protein 260	protein_coding	-	1.15152	0.203534	0.00415264
ENSMUSG00000060935	Tmem263	transmembrane protein 263	protein_coding	-	1.21582	0.281931	0.00169607
ENSMUSG00000022856	Tmem41a	transmembrane protein 41a	protein_coding	-	-1.31663	-0.396849	0.00296166
ENSMUSG00000030095	Tmem43	transmembrane protein 43	protein_coding	-	1.41277	0.498526	0.00279574
ENSMUSG00000022537	Tmem44	transmembrane protein 44	protein_coding	-	-1.26598	-0.340253	0.0057691
ENSMUSG00000028786	Tmem54	transmembrane protein 54	protein_coding	-	-4.18896	-2.06659	0.00832475
ENSMUSG00000001420	Tmem79	transmembrane protein 79	protein_coding	-	-1.70401	-0.76893	0.000607619
ENSMUSG00000014353	Tmem87b	transmembrane protein 87B	protein_coding	-	1.14149	0.190918	0.00834688
ENSMUSG00000053475	Tnfaip6	tumor necrosis factor alpha induced protein 6	protein_coding	-	2.56125	1.35685	0.00343194
ENSMUSG00000044469	Tnfaip8l1	tumor necrosis factor, alpha-induced protein 8-like 1	protein_coding	-	-1.49523	-0.580366	0.00305994
ENSMUSG00000037613	Tnfrsf23	tumor necrosis factor receptor superfamily, member 23	protein_coding	-	1.55959	0.641166	0.000593366
ENSMUSG00000031529	Tnks	tankyrase, TRF1-interacting ankyrin-related ADP-ribose polymerase	protein_coding	-	1.15247	0.204734	0.00378549
ENSMUSG00000031691	Tnpo2	transportin 2 (importin 3, karyopherin beta 2b)	protein_coding	-	-1.09711	-0.133707	0.00798794
ENSMUSG00000035274	Tpbg	trophoblast glycoprotein	protein_coding	-	1.97163	0.979389	0.00438522
ENSMUSG00000040046	Tph1	tryptophan hydroxylase 1	protein_coding	Tryptophan metabolism, Folate biosynthesis, Serotonergic synapse	1.93137	0.949622	0.0092078
ENSMUSG00000017386	Traf4	TNF receptor associated factor 4	protein_coding	IL-17 signaling pathway, Pathways in cancer, Small cell lung cancer	-1.56168	-0.643103	0.000700019
ENSMUSG00000020993	Trappc6b	trafficking protein particle complex 6B	protein_coding	-	1.1796	0.238303	0.00567128
ENSMUSG00000020577	Tspan13	tetraspanin 13	protein_coding	-	-1.25413	-0.326688	0.00451595
ENSMUSG00000028251	Tstd3	thiosulfate sulfurtransferase (rhodanese)-like domain containing 3	protein_coding	-	-1.29273	-0.370422	0.00765704
ENSMUSG00000090100	Ttbk2	tau tubulin kinase 2	protein_coding	-	1.24028	0.310661	0.00524848
ENSMUSG00000006784	Ttc25	tetratricopeptide repeat domain 25	protein_coding	-	-1.93784	-0.954446	0.00187624
ENSMUSG00000042734	Ttc9	tetratricopeptide repeat domain 9	protein_coding	-	2.17069	1.11816	0.00830651
ENSMUSG00000038756	Ttll6	tubulin tyrosine ligase-like family, member 6	protein_coding	-	3.09805	1.63136	0.00623668
ENSMUSG00000035198	Tubg1	tubulin, gamma 1	protein_coding	Human papillomavirus infection	-1.15468	-0.207488	0.00944922
ENSMUSG00000038344	Txlng	taxilin gamma	protein_coding	-	1.38675	0.471707	0.000407689
ENSMUSG00000075704	Txnrd2	thioredoxin reductase 2	protein_coding	Selenocompound metabolism, Hepatocellular carcinoma	-1.20664	-0.270996	0.00317994
ENSMUSG00000022615	Tymp	thymidine phosphorylase	protein_coding	Pyrimidine metabolism, Drug metabolism - other enzymes, Bladder cancer	2.78292	1.4766	0.000236705
ENSMUSG00000020087	Tysnd1	trypsin domain containing 1	protein_coding	-	-1.2618	-0.335481	0.00129727
ENSMUSG00000026670	Uap1	UDP-N-acetylglucosamine pyrophosphorylase 1	protein_coding	Amino sugar and nucleotide sugar metabolism	1.30868	0.388108	0.00390383
ENSMUSG00000032942	Ucp3	uncoupling protein 3 (mitochondrial, proton carrier)	protein_coding	-	-1.48801	-0.573383	0.00515102
ENSMUSG00000029201	Ugdh	UDP-glucose dehydrogenase	protein_coding	Pentose and glucuronate interconversions, Ascorbate and aldarate metabolism, Amino sugar and nucleotide sugar metabolism	1.29475	0.372678	0.00400118
ENSMUSG00000090124	Ugt1a7c	UDP glucuronosyltransferase 1 family, polypeptide A7C	protein_coding	Pentose and glucuronate interconversions, Ascorbate and aldarate metabolism, Steroid hormone biosynthesis, Retinol metabolism, Porphyrin and chlorophyll metabolism, Metabolism of xenobiotics by cytochrome P450, Drug metabolism - cytochrome P450, Drug metabolism - other enzymes, Chemical carcinogenesis	1.51326	0.597662	0.00637413
ENSMUSG00000035836	Ugt2b1	UDP glucuronosyltransferase 2 family, polypeptide B1	protein_coding	Pentose and glucuronate interconversions, Ascorbate and aldarate metabolism, Steroid hormone biosynthesis, Retinol metabolism, Porphyrin and chlorophyll metabolism, Metabolism of xenobiotics by cytochrome P450, Drug metabolism - cytochrome P450, Drug metabolism - other enzymes, Chemical carcinogenesis	10.6276	3.40975	0.00119217
ENSMUSG00000004798	Ulk2	unc-51 like kinase 2	protein_coding	Autophagy - other, Autophagy - animal, mTOR signaling pathway	1.14171	0.191196	0.00554843
ENSMUSG00000030533	Unc45a	unc-45 myosin chaperone A	protein_coding	-	-1.1222	-0.166329	0.00736165
ENSMUSG00000020099	Unc5b	unc-5 netrin receptor B	protein_coding	Axon guidance	-1.56947	-0.650275	7.70892e-05
ENSMUSG00000059534	Uqcr10	ubiquinol-cytochrome c reductase, complex III subunit X	protein_coding	Oxidative phosphorylation, Cardiac muscle contraction, Non-alcoholic fatty liver disease (NAFLD), Alzheimer's disease, Parkinson's disease, Huntington's disease	-1.25885	-0.332106	0.00850565
ENSMUSG00000020163	Uqcr11	ubiquinol-cytochrome c reductase, complex III subunit XI	protein_coding	Oxidative phosphorylation, Cardiac muscle contraction, Non-alcoholic fatty liver disease (NAFLD), Alzheimer's disease, Parkinson's disease, Huntington's disease	-1.28913	-0.366394	0.0040981
ENSMUSG00000025651	Uqcrc1	ubiquinol-cytochrome c reductase core protein 1	protein_coding	Oxidative phosphorylation, Cardiac muscle contraction, Non-alcoholic fatty liver disease (NAFLD), Alzheimer's disease, Parkinson's disease, Huntington's disease	-1.31943	-0.399917	0.00210293
ENSMUSG00000063882	Uqcrh	ubiquinol-cytochrome c reductase hinge protein	protein_coding	Oxidative phosphorylation, Cardiac muscle contraction, Non-alcoholic fatty liver disease (NAFLD), Alzheimer's disease, Parkinson's disease, Huntington's disease	-1.31188	-0.391634	0.000785327
ENSMUSG00000075543	Urad	ureidoimidazoline (2-oxo-4-hydroxy-4-carboxy-5) decarboxylase	protein_coding	Purine metabolism	6.13351	2.61671	0.000822091
ENSMUSG00000031826	Usp10	ubiquitin specific peptidase 10	protein_coding	-	-1.24503	-0.316177	0.00259183
ENSMUSG00000020905	Usp43	ubiquitin specific peptidase 43	protein_coding	-	-1.67233	-0.741864	0.00215813
ENSMUSG00000031010	Usp9x	ubiquitin specific peptidase 9, X chromosome	protein_coding	-	1.23001	0.298668	0.00514904
ENSMUSG00000047751	Utf1	undifferentiated embryonic cell transcription factor 1	protein_coding	-	-2.26966	-1.18248	0.00989881
ENSMUSG00000038838	Vars2	valyl-tRNA synthetase 2, mitochondrial	protein_coding	Aminoacyl-tRNA biosynthesis	-1.18601	-0.246116	0.00138611
ENSMUSG00000030403	Vasp	vasodilator-stimulated phosphoprotein	protein_coding	Rap1 signaling pathway, cGMP-PKG signaling pathway, Focal adhesion, Tight junction, Platelet activation, Fc gamma R-mediated phagocytosis, Leukocyte transendothelial migration	-1.22381	-0.291381	0.00831838
ENSMUSG00000021614	Vcan	versican	protein_coding	Cell adhesion molecules (CAMs)	2.26131	1.17716	0.00147748
ENSMUSG00000021771	Vdac2	voltage-dependent anion channel 2	protein_coding	Calcium signaling pathway, cGMP-PKG signaling pathway, Ferroptosis, Necroptosis, Cellular senescence, NOD-like receptor signaling pathway, Parkinson's disease, Huntington's disease, HTLV-I infection	-1.11911	-0.162351	0.00921171
ENSMUSG00000091243	Vgll3	vestigial like family member 3	protein_coding	-	1.9905	0.993129	0.00166785
ENSMUSG00000068231	Vmn1r43	vomeronasal 1 receptor 43	protein_coding	-	1.47077	0.556569	0.00795782
ENSMUSG00000066894	Vsig10	V-set and immunoglobulin domain containing 10	protein_coding	-	-1.17786	-0.236174	0.00722676
ENSMUSG00000023186	Vwa5a	von Willebrand factor A domain containing 5A	protein_coding	-	1.15467	0.207477	0.00946771
ENSMUSG00000034040	Wbscr17	Williams-Beuren syndrome chromosome region 17 homolog (human)	protein_coding	Mucin type O-glycan biosynthesis	1.91263	0.935556	0.000714937
ENSMUSG00000039375	Wdr17	WD repeat domain 17	protein_coding	-	3.37994	1.757	0.00789001
ENSMUSG00000028173	Wls	wntless homolog (Drosophila)	protein_coding	-	1.15573	0.208806	0.00108661
ENSMUSG00000041245	Wnk3	WNK lysine deficient protein kinase 3	protein_coding	-	2.67361	1.41879	0.00644758
ENSMUSG00000041346	Wrap53	WD repeat containing, antisense to Trp53	protein_coding	-	-1.1797	-0.238425	0.0086716
ENSMUSG00000026469	Xpr1	xenotropic and polytropic retrovirus receptor 1	protein_coding	-	1.15287	0.205232	0.00369536
ENSMUSG00000021287	Xrcc3	X-ray repair complementing defective repair in Chinese hamster cells 3	protein_coding	Homologous recombination	-1.2963	-0.374404	0.0060997
ENSMUSG00000022471	Xrcc6	X-ray repair complementing defective repair in Chinese hamster cells 6	protein_coding	Non-homologous end-joining	-1.30011	-0.37863	0.00945729
ENSMUSG00000024487	Yipf5	Yip1 domain family, member 5	protein_coding	-	1.14583	0.196392	0.00417351
ENSMUSG00000049090	Zadh2	zinc binding alcohol dehydrogenase, domain containing 2	protein_coding	-	-1.22937	-0.297916	0.00312226
ENSMUSG00000022708	Zbtb20	zinc finger and BTB domain containing 20	protein_coding	-	1.24838	0.320057	0.00211949
ENSMUSG00000037108	Zcwpw1	zinc finger, CW type with PWWP domain 1	protein_coding	-	-1.18147	-0.240588	0.00787572
ENSMUSG00000039470	Zdhhc2	zinc finger, DHHC domain containing 2	protein_coding	-	-1.20356	-0.267313	0.00933173
ENSMUSG00000043602	Zfp3	zinc finger protein 3	protein_coding	-	-1.2056	-0.269755	0.00438578
ENSMUSG00000020364	Zfp354a	zinc finger protein 354A	protein_coding	-	1.40123	0.486693	0.00250839
ENSMUSG00000051037	Zfp455	zinc finger protein 455	protein_coding	-	1.28651	0.363463	0.00993968
ENSMUSG00000072623	Zfp9	zinc finger protein 9	protein_coding	-	1.32767	0.4089	0.00506108
ENSMUSG00000030424	Zfp939	zinc finger protein 939	transcribed_unprocessed_pseudogene	-	1.23675	0.306549	0.00592999
ENSMUSG00000095990	Zfp97	zinc finger protein 97	protein_coding	-	1.36611	0.45007	0.00669273
ENSMUSG00000067916	Zfp991	zinc finger protein 991	protein_coding	-	1.54065	0.62354	0.00881548
ENSMUSG00000068580	Zfyve19	zinc finger, FYVE domain containing 19	protein_coding	-	-1.12432	-0.169058	0.00720963
ENSMUSG00000002266	Zim1	zinc finger, imprinted 1	protein_coding	-	1.70572	0.770381	0.00859692
ENSMUSG00000033545	Znrf1	zinc and ring finger 1	protein_coding	-	-1.14944	-0.200934	0.00957411
